# Supplementary material for: The in vitro gastrointestinal digestion-associated protein corona of polystyrene nano- and microplastics increases their uptake by human THP-1-derived macrophages
Source: Part Fibre Toxicol. 2024 Feb 4;21:4. doi: 10.1186/s12989-024-00563-z (PMC10838446; doi:10.1186/s12989-024-00563-z)
Supplement: Supplementary file 2 — Additional file 2. Raw proteomics data and differential expression analysis. [file 12989_2024_563_MOESM2_ESM.xlsx]

## Sheet: DE analysis PS100
Significant	-Log(P-value)	Difference	Protein IDs	Fasta headers
+	5.14188	12.352	A0A452DHZ3	tr|A0A452DHZ3|A0A452DHZ3_BOVIN Plasma serine protease inhibitor OS=Bos taurus OX=9913 GN=SERPINA5 PE=3 SV=1
+	5.49592	12.131	P63103	sp|P63103|1433Z_BOVIN 14-3-3 protein zeta/delta OS=Bos taurus OX=9913 GN=YWHAZ PE=1 SV=1
+	5.24434	11.7194	A6QNW7	tr|A6QNW7|A6QNW7_BOVIN CD5 molecule like OS=Bos taurus OX=9913 GN=CD5L PE=2 SV=1
+	4.90805	11.6748	F6QND5	tr|F6QND5|F6QND5_BOVIN Fibrinogen alpha chain OS=Bos taurus OX=9913 GN=FGA PE=4 SV=1
+	4.10395	11.4189	F1MBC5	tr|F1MBC5|F1MBC5_BOVIN Coagulation factor IX OS=Bos taurus OX=9913 GN=F9 PE=4 SV=3
+	5.85929	11.4033	F1MX87	tr|F1MX87|F1MX87_BOVIN Complement C8 alpha chain OS=Bos taurus OX=9913 GN=C8A PE=3 SV=1
+	4.72112	11.073	Q2KJF1	sp|Q2KJF1|A1BG_BOVIN Alpha-1B-glycoprotein OS=Bos taurus OX=9913 GN=A1BG PE=1 SV=1
+	5.20842	10.9531	P13384	sp|P13384|IBP2_BOVIN Insulin-like growth factor-binding protein 2 OS=Bos taurus OX=9913 GN=IGFBP2 PE=1 SV=2
+	4.55571	10.9058	Q2KIS7	sp|Q2KIS7|TETN_BOVIN Tetranectin OS=Bos taurus OX=9913 GN=CLEC3B PE=2 SV=1
+	4.7636	10.3446	Q5E9F5	sp|Q5E9F5|TAGL2_BOVIN Transgelin-2 OS=Bos taurus OX=9913 GN=TAGLN2 PE=2 SV=3
+	5.78477	10.2519	O46375	sp|O46375|TTHY_BOVIN Transthyretin OS=Bos taurus OX=9913 GN=TTR PE=1 SV=1
+	4.57792	10.2206	P98140	sp|P98140|FA12_BOVIN Coagulation factor XII OS=Bos taurus OX=9913 GN=F12 PE=1 SV=2
+	4.4101	10.216	F1MER7	tr|F1MER7|F1MER7_BOVIN Heparan sulfate proteoglycan 2 OS=Bos taurus OX=9913 GN=HSPG2 PE=1 SV=2
+	6.46772	10.1907	E1BCW0	tr|E1BCW0|E1BCW0_BOVIN HGF activator OS=Bos taurus OX=9913 GN=HGFAC PE=4 SV=3
+	4.22345	10.1451	Q2KJC7	tr|Q2KJC7|Q2KJC7_BOVIN Periostin OS=Bos taurus OX=9913 GN=POSTN PE=1 SV=1
+	5.4046	10.1313	Q3MHN2	sp|Q3MHN2|CO9_BOVIN Complement component C9 OS=Bos taurus OX=9913 GN=C9 PE=2 SV=1
+	5.08287	9.95073	F1N045	tr|F1N045|F1N045_BOVIN Complement component C7 OS=Bos taurus OX=9913 GN=C7 PE=3 SV=2
+	6.22328	9.85533	P17690	sp|P17690|APOH_BOVIN Beta-2-glycoprotein 1 OS=Bos taurus OX=9913 GN=APOH PE=1 SV=4
+	1.69964	9.83913	A0A3Q1M2A8	tr|A0A3Q1M2A8|A0A3Q1M2A8_BOVIN Complement factor I OS=Bos taurus OX=9913 GN=CFI PE=1 SV=1
+	5.27784	9.83185	Q3SWW8	sp|Q3SWW8|TSP4_BOVIN Thrombospondin-4 OS=Bos taurus OX=9913 GN=THBS4 PE=2 SV=1
+	2.53263	9.81594	Q28178	sp|Q28178|TSP1_BOVIN Thrombospondin-1 OS=Bos taurus OX=9913 GN=THBS1 PE=2 SV=2
+	5.37003	9.784	A7Z067	tr|A7Z067|A7Z067_BOVIN Receptor protein-tyrosine kinase OS=Bos taurus OX=9913 GN=CSF1R PE=2 SV=1
+	4.929	9.75185	E1BLA8	tr|E1BLA8|E1BLA8_BOVIN Golgi membrane protein 1 OS=Bos taurus OX=9913 GN=GOLM1 PE=3 SV=1
+	4.36119	9.74301	Q5E9F7	sp|Q5E9F7|COF1_BOVIN Cofilin-1 OS=Bos taurus OX=9913 GN=CFL1 PE=2 SV=3
+	4.28873	9.74126	A0A3S5ZPB5	tr|A0A3S5ZPB5|A0A3S5ZPB5_BOVIN Extracellular matrix protein 1 OS=Bos taurus OX=9913 GN=ECM1 PE=4 SV=1
+	3.03676	9.50747	P00743	sp|P00743|FA10_BOVIN Coagulation factor X OS=Bos taurus OX=9913 GN=F10 PE=1 SV=1
+	3.87296	9.47294	A5D7L1	tr|A5D7L1|A5D7L1_BOVIN C-type lectin domain containing 11A OS=Bos taurus OX=9913 GN=CLEC11A PE=2 SV=1
+	3.39304	9.40379	Q27975	sp|Q27975|HS71A_BOVIN Heat shock 70 kDa protein 1A OS=Bos taurus OX=9913 GN=HSPA1A PE=1 SV=2
+	3.63041	9.17423	Q3T0A3	sp|Q3T0A3|CFAD_BOVIN Complement factor D OS=Bos taurus OX=9913 GN=CFD PE=2 SV=1
+	4.0548	9.12917	F1N1I6	tr|F1N1I6|F1N1I6_BOVIN Gelsolin OS=Bos taurus OX=9913 GN=GSN PE=1 SV=2
+	4.91955	9.12092	O77834	sp|O77834|PRDX6_BOVIN Peroxiredoxin-6 OS=Bos taurus OX=9913 GN=PRDX6 PE=1 SV=3
+	2.18052	9.08858	F1N169	tr|F1N169|F1N169_BOVIN Filamin A OS=Bos taurus OX=9913 GN=FLNA PE=1 SV=3
+	6.38568	9.04847	Q2KJ63	sp|Q2KJ63|KLKB1_BOVIN Plasma kallikrein OS=Bos taurus OX=9913 GN=KLKB1 PE=2 SV=1
+	2.99877	9.04029	A6QP30	tr|A6QP30|A6QP30_BOVIN CPN2 protein OS=Bos taurus OX=9913 GN=CPN2 PE=2 SV=1
+	3.31989	8.99907	G3X6N3	tr|G3X6N3|G3X6N3_BOVIN Serotransferrin OS=Bos taurus OX=9913 GN=TF PE=1 SV=2
+	4.13183	8.86142	A0A3Q1MBT3	tr|A0A3Q1MBT3|A0A3Q1MBT3_BOVIN Ig-like domain-containing protein OS=Bos taurus OX=9913 PE=4 SV=1
+	3.74519	8.82173	Q3MHL4	sp|Q3MHL4|SAHH_BOVIN Adenosylhomocysteinase OS=Bos taurus OX=9913 GN=AHCY PE=2 SV=3;tr|A0A5G2Q7X1|A0A5G2Q7X1_PIG Adenosylhomocysteinase OS=Sus scrofa OX=9823 GN=AHCY PE=3 SV=1
+	3.49228	8.77948	P00745	sp|P00745|PROC_BOVIN Vitamin K-dependent protein C (Fragment) OS=Bos taurus OX=9913 GN=PROC PE=1 SV=1
+	4.24744	8.74789	A0A3Q1MIW0	tr|A0A3Q1MIW0|A0A3Q1MIW0_BOVIN Alpha-fetoprotein OS=Bos taurus OX=9913 GN=AFP PE=1 SV=1
+	4.24341	8.55899	F1MKS5	tr|F1MKS5|F1MKS5_BOVIN Histidine-rich glycoprotein OS=Bos taurus OX=9913 GN=HRG PE=4 SV=3
+	5.44546	8.55152	F1MB08	tr|F1MB08|F1MB08_BOVIN Phosphopyruvate hydratase OS=Bos taurus OX=9913 GN=ENO1 PE=3 SV=2
+	3.917	8.44699	F1MW44	tr|F1MW44|F1MW44_BOVIN Coagulation factor XIII A chain OS=Bos taurus OX=9913 GN=F13A1 PE=3 SV=2
+	6.97179	8.42509	P02465	sp|P02465|CO1A2_BOVIN Collagen alpha-2(I) chain OS=Bos taurus OX=9913 GN=COL1A2 PE=1 SV=2
+	1.76126	8.42169	P81187	sp|P81187|CFAB_BOVIN Complement factor B OS=Bos taurus OX=9913 GN=CFB PE=1 SV=2
+	3.00648	8.40502	Q95121	sp|Q95121|PEDF_BOVIN Pigment epithelium-derived factor OS=Bos taurus OX=9913 GN=SERPINF1 PE=1 SV=1
+	4.81291	8.23188	E1BH06	tr|E1BH06|E1BH06_BOVIN Complement component 4A OS=Bos taurus OX=9913 GN=C4A PE=1 SV=3
+	5.66307	8.19788	P22226	sp|P22226|CTHL1_BOVIN Cathelicidin-1 OS=Bos taurus OX=9913 GN=CATHL1 PE=1 SV=2
+	0.870267	8.18705	F1MPT5	tr|F1MPT5|F1MPT5_BOVIN Uncharacterized protein OS=Bos taurus OX=9913 GN=DST PE=4 SV=3
+	3.73797	8.18459	Q2HJB6	tr|Q2HJB6|Q2HJB6_BOVIN Procollagen C-endopeptidase enhancer OS=Bos taurus OX=9913 GN=PCOLCE PE=2 SV=1
+	3.74854	8.13216	Q9TTJ5	sp|Q9TTJ5|RGN_BOVIN Regucalcin OS=Bos taurus OX=9913 GN=RGN PE=2 SV=1
+	4.175	8.11469	Q95122	sp|Q95122|CD14_BOVIN Monocyte differentiation antigen CD14 OS=Bos taurus OX=9913 GN=CD14 PE=2 SV=2
+	4.33891	8.10928	P42916	sp|P42916|CL43_BOVIN Collectin-43 OS=Bos taurus OX=9913 GN=CL43 PE=1 SV=2
+	4.10054	8.0951	G3X7N4	tr|G3X7N4|G3X7N4_BOVIN Phosphoglycerate kinase OS=Bos taurus OX=9913 GN=PGK1 PE=1 SV=2;tr|A0A5G2R4C4|A0A5G2R4C4_PIG Phosphoglycerate kinase OS=Sus scrofa OX=9823 GN=PGK1 PE=1 SV=1
+	4.67019	8.06889	Q2HJ57	sp|Q2HJ57|COTL1_BOVIN Coactosin-like protein OS=Bos taurus OX=9913 GN=COTL1 PE=2 SV=3
+	4.20525	8.06571	A0A452DJE4	tr|A0A452DJE4|A0A452DJE4_BOVIN Actin, aortic smooth muscle OS=Bos taurus OX=9913 GN=ACTA2 PE=3 SV=1
+	5.25691	7.9723	Q27967	sp|Q27967|SPP24_BOVIN Secreted phosphoprotein 24 OS=Bos taurus OX=9913 GN=SPP2 PE=1 SV=2
+	3.50329	7.79398	F1MNV5	tr|F1MNV5|F1MNV5_BOVIN Kininogen-1 OS=Bos taurus OX=9913 GN=KNG1 PE=4 SV=2
+	4.0113	7.77718	F1N1W7	tr|F1N1W7|F1N1W7_BOVIN Neural cell adhesion molecule 1 OS=Bos taurus OX=9913 GN=NCAM1 PE=4 SV=3
+	3.75451	7.77597	Q2KJ83	sp|Q2KJ83|CBPN_BOVIN Carboxypeptidase N catalytic chain OS=Bos taurus OX=9913 GN=CPN1 PE=2 SV=1
+	2.37644	7.74115	A0A3Q1MV91	tr|A0A3Q1MV91|A0A3Q1MV91_BOVIN Fibrinogen gamma-B chain OS=Bos taurus OX=9913 GN=FGG PE=4 SV=1
+	5.34159	7.66701	E1B805	tr|E1B805|E1B805_BOVIN Uncharacterized protein OS=Bos taurus OX=9913 GN=LOC528040 PE=4 SV=3
+	5.50542	7.65556	P82460	sp|P82460|THIO_PIG Thioredoxin OS=Sus scrofa OX=9823 GN=TXN PE=1 SV=3
+	3.92606	7.61502	F1N0X0	tr|F1N0X0|F1N0X0_BOVIN Protocadherin 12 OS=Bos taurus OX=9913 GN=PCDH12 PE=4 SV=1
+	5.08013	7.60602	Q0VCX1	sp|Q0VCX1|C1S_BOVIN Complement C1s subcomponent OS=Bos taurus OX=9913 GN=C1S PE=2 SV=2
+	4.33477	7.53397	G3MZI7	tr|G3MZI7|G3MZI7_BOVIN Collagen type V alpha 1 chain OS=Bos taurus OX=9913 GN=COL5A1 PE=4 SV=2
+	6.86395	7.37594	Q2KJB3	tr|Q2KJB3|Q2KJB3_BOVIN Angiopoietin-like 3 OS=Bos taurus OX=9913 GN=ANGPTL3 PE=2 SV=1
+	2.97839	7.35729	A0A452DIH7	tr|A0A452DIH7|A0A452DIH7_BOVIN Tubulin alpha chain OS=Bos taurus OX=9913 GN=TUBA4A PE=3 SV=1
+	3.91131	7.35273	O02659	sp|O02659|MBL2_BOVIN Mannose-binding protein C OS=Bos taurus OX=9913 GN=MBL PE=2 SV=1
+	1.08205	7.34612	E1BB91	tr|E1BB91|E1BB91_BOVIN Collagen type VI alpha 3 chain OS=Bos taurus OX=9913 GN=COL6A3 PE=1 SV=2
+	3.83092	7.32614	A0A3Q1MBX2	tr|A0A3Q1MBX2|A0A3Q1MBX2_BOVIN Uncharacterized protein OS=Bos taurus OX=9913 PE=3 SV=1
+	2.74716	7.25791	P28800	sp|P28800|A2AP_BOVIN Alpha-2-antiplasmin OS=Bos taurus OX=9913 GN=SERPINF2 PE=1 SV=2
+	1.18874	7.18058	P01888	sp|P01888|B2MG_BOVIN Beta-2-microglobulin OS=Bos taurus OX=9913 GN=B2M PE=1 SV=2
+	2.41167	7.16833	P02676	sp|P02676|FIBB_BOVIN Fibrinogen beta chain OS=Bos taurus OX=9913 GN=FGB PE=1 SV=2
+	3.0693	7.13261	A0A3Q1M3L6	tr|A0A3Q1M3L6|A0A3Q1M3L6_BOVIN Uncharacterized protein OS=Bos taurus OX=9913 PE=1 SV=1
+	3.55608	7.08694	A0A286ZXU2	tr|A0A286ZXU2|A0A286ZXU2_PIG Filamin A OS=Sus scrofa OX=9823 GN=FLNA PE=1 SV=2
+	2.91623	7.04153	A0A3Q1MN97	tr|A0A3Q1MN97|A0A3Q1MN97_BOVIN Vinculin OS=Bos taurus OX=9913 GN=VCL PE=1 SV=1
+	3.26606	7.0324	P19858	sp|P19858|LDHA_BOVIN L-lactate dehydrogenase A chain OS=Bos taurus OX=9913 GN=LDHA PE=2 SV=2
+	1.92955	6.93735	Q5E9B1	sp|Q5E9B1|LDHB_BOVIN L-lactate dehydrogenase B chain OS=Bos taurus OX=9913 GN=LDHB PE=2 SV=4
+	3.53088	6.93352	A0A3S5ZPM3	tr|A0A3S5ZPM3|A0A3S5ZPM3_BOVIN 6-phosphogluconate dehydrogenase, decarboxylating OS=Bos taurus OX=9913 GN=PGD PE=1 SV=1
+	4.05407	6.8688	A5D984	tr|A5D984|A5D984_BOVIN Pyruvate kinase OS=Bos taurus OX=9913 GN=PKM PE=1 SV=1
+	2.48316	6.85516	P80012	sp|P80012|VWF_BOVIN von Willebrand factor (Fragment) OS=Bos taurus OX=9913 GN=VWF PE=1 SV=2
+	4.04851	6.78877	Q9GKR3	tr|Q9GKR3|Q9GKR3_BOVIN Vascular cell adhesion molecule 1 OS=Bos taurus OX=9913 GN=VCAM1 PE=2 SV=1
+	5.88396	6.73034	P62935	sp|P62935|PPIA_BOVIN Peptidyl-prolyl cis-trans isomerase A OS=Bos taurus OX=9913 GN=PPIA PE=1 SV=2
+	4.32733	6.68197	Q04967	sp|Q04967|HSP76_PIG Heat shock 70 kDa protein 6 OS=Sus scrofa OX=9823 GN=HSPA6 PE=1 SV=1
+	3.77915	6.66751	A6QLL8	tr|A6QLL8|A6QLL8_BOVIN Fructose-bisphosphate aldolase OS=Bos taurus OX=9913 GN=ALDOA PE=1 SV=1
+	5.61578	6.53984	Q6URK6	sp|Q6URK6|CADH5_BOVIN Cadherin-5 OS=Bos taurus OX=9913 GN=CDH5 PE=2 SV=1
+	3.35912	6.48976	F1MBS3	tr|F1MBS3|F1MBS3_BOVIN Transforming growth factor-beta-induced protein ig-h3 OS=Bos taurus OX=9913 GN=TGFBI PE=1 SV=3
+	4.67674	6.46306	A0A3Q1NJ24	tr|A0A3Q1NJ24|A0A3Q1NJ24_BOVIN Carboxypeptidase B2 OS=Bos taurus OX=9913 GN=CPB2 PE=3 SV=1
+	4.32384	6.34637	A0A3Q1MMU4	tr|A0A3Q1MMU4|A0A3Q1MMU4_BOVIN Uncharacterized protein OS=Bos taurus OX=9913 PE=4 SV=1
+	5.36219	6.27266	P07456	sp|P07456|IGF2_BOVIN Insulin-like growth factor II OS=Bos taurus OX=9913 GN=IGF2 PE=1 SV=4
+	5.22653	6.26007	Q3SZB7	sp|Q3SZB7|F16P1_BOVIN Fructose-1,6-bisphosphatase 1 OS=Bos taurus OX=9913 GN=FBP1 PE=2 SV=3
+	3.18037	6.16671	A0A3Q1NEH4	tr|A0A3Q1NEH4|A0A3Q1NEH4_BOVIN Reticulocalbin-3 OS=Bos taurus OX=9913 GN=RCN3 PE=4 SV=1
+	6.87204	6.06532	Q28085	sp|Q28085|CFAH_BOVIN Complement factor H OS=Bos taurus OX=9913 GN=CFH PE=1 SV=3
+	1.69621	6.01305	Q3ZC30	tr|Q3ZC30|Q3ZC30_BOVIN Sulfotransferase OS=Bos taurus OX=9913 GN=SULT1E1 PE=2 SV=1
+	2.41938	5.86811	Q58DL9	tr|Q58DL9|Q58DL9_BOVIN Phospholipid transfer protein OS=Bos taurus OX=9913 GN=PLTP PE=2 SV=1
+	1.06175	5.74749	A4IFA5	tr|A4IFA5|A4IFA5_BOVIN VASN protein OS=Bos taurus OX=9913 GN=VASN PE=2 SV=1
+	3.50037	5.69444	A0A3Q1M2P3	tr|A0A3Q1M2P3|A0A3Q1M2P3_BOVIN Alpha-1,4 glucan phosphorylase OS=Bos taurus OX=9913 GN=PYGL PE=1 SV=1
+	3.10699	5.59321	A0A3Q1LJQ7	tr|A0A3Q1LJQ7|A0A3Q1LJQ7_BOVIN Adenylyl cyclase-associated protein OS=Bos taurus OX=9913 PE=3 SV=1
+	3.89933	5.50665	A0A3Q1NEQ0	tr|A0A3Q1NEQ0|A0A3Q1NEQ0_BOVIN Uncharacterized protein OS=Bos taurus OX=9913 GN=INHCA PE=1 SV=1
+	3.13023	5.35251	Q3SZJ4	sp|Q3SZJ4|PTGR1_BOVIN Prostaglandin reductase 1 OS=Bos taurus OX=9913 GN=PTGR1 PE=2 SV=1
+	5.76076	4.85201	P06868	sp|P06868|PLMN_BOVIN Plasminogen OS=Bos taurus OX=9913 GN=PLG PE=1 SV=2
+	2.61201	4.79683	F1MY85	tr|F1MY85|F1MY85_BOVIN Complement C5a anaphylatoxin OS=Bos taurus OX=9913 GN=C5 PE=1 SV=3
+	3.73621	4.72832	A0A3Q1MGB8	tr|A0A3Q1MGB8|A0A3Q1MGB8_BOVIN Protein AMBP OS=Bos taurus OX=9913 GN=KIF12 PE=3 SV=1
+	3.2474	4.65964	Q3ZBU7	sp|Q3ZBU7|TBB4A_BOVIN Tubulin beta-4A chain OS=Bos taurus OX=9913 GN=TUBB4A PE=2 SV=1
+	5.20805	4.30252	P17697	sp|P17697|CLUS_BOVIN Clusterin OS=Bos taurus OX=9913 GN=CLU PE=1 SV=1
+	5.26884	4.27418	Q0VCM5	sp|Q0VCM5|ITIH1_BOVIN Inter-alpha-trypsin inhibitor heavy chain H1 OS=Bos taurus OX=9913 GN=ITIH1 PE=1 SV=1
+	2.64093	4.27238	P02584	sp|P02584|PROF1_BOVIN Profilin-1 OS=Bos taurus OX=9913 GN=PFN1 PE=1 SV=2
+	2.6818	4.17709	F1N102	tr|F1N102|F1N102_BOVIN Complement component C8 beta chain OS=Bos taurus OX=9913 GN=C8B PE=3 SV=3
+	3.40197	4.05148	A5PJB8	tr|A5PJB8|A5PJB8_BOVIN CTRB1 protein OS=Bos taurus OX=9913 GN=CTRB1 PE=2 SV=1
+	3.00287	4.00453	P00735	sp|P00735|THRB_BOVIN Prothrombin OS=Bos taurus OX=9913 GN=F2 PE=1 SV=2
+	2.52842	3.89952	Q2KIW4	tr|Q2KIW4|Q2KIW4_BOVIN Lecithin-cholesterol acyltransferase OS=Bos taurus OX=9913 GN=LCAT PE=2 SV=1
+	4.53896	3.68734	Q2UVX4	sp|Q2UVX4|CO3_BOVIN Complement C3 OS=Bos taurus OX=9913 GN=C3 PE=1 SV=2
+	3.59748	3.64022	A0A3Q1NJR8	tr|A0A3Q1NJR8|A0A3Q1NJR8_BOVIN Antithrombin-III OS=Bos taurus OX=9913 GN=SERPINC1 PE=3 SV=1
+	3.96262	3.5739	P12763	sp|P12763|FETUA_BOVIN Alpha-2-HS-glycoprotein OS=Bos taurus OX=9913 GN=AHSG PE=1 SV=2
+	3.12439	3.55913	A0A3Q1NJB1	tr|A0A3Q1NJB1|A0A3Q1NJB1_BOVIN Ceruloplasmin OS=Bos taurus OX=9913 GN=CP PE=1 SV=1
+	5.31279	3.4951	F1MYN5	tr|F1MYN5|F1MYN5_BOVIN Fibulin-1 OS=Bos taurus OX=9913 GN=FBLN1 PE=1 SV=3
+	3.79112	2.88549	A5D7R6	tr|A5D7R6|A5D7R6_BOVIN ITIH2 protein OS=Bos taurus OX=9913 GN=ITIH2 PE=1 SV=1
+	3.94867	2.81437	P34955	sp|P34955|A1AT_BOVIN Alpha-1-antiproteinase OS=Bos taurus OX=9913 GN=SERPINA1 PE=1 SV=1
+	3.25671	-2.67656	F1N5M2	tr|F1N5M2|F1N5M2_BOVIN Vitamin D-binding protein OS=Bos taurus OX=9913 GN=GC PE=4 SV=2
+	4.4479	-2.72541	F6R4P6	tr|F6R4P6|F6R4P6_BOVIN Serpin family D member 1 OS=Bos taurus OX=9913 GN=SERPIND1 PE=3 SV=1
+	4.46167	-2.85493	Q32KY0	sp|Q32KY0|APOD_BOVIN Apolipoprotein D OS=Bos taurus OX=9913 GN=APOD PE=2 SV=1
+	5.61753	-3.21971	A0A3Q1MFR4	tr|A0A3Q1MFR4|A0A3Q1MFR4_BOVIN Apolipoprotein B OS=Bos taurus OX=9913 GN=APOB PE=1 SV=1
+	1.91691	-3.331	P81644	sp|P81644|APOA2_BOVIN Apolipoprotein A-II OS=Bos taurus OX=9913 GN=APOA2 PE=1 SV=2
+	1.8287	-4.18596	P02067	sp|P02067|HBB_PIG Hemoglobin subunit beta OS=Sus scrofa OX=9823 GN=HBB PE=1 SV=3
+	3.05405	-4.55238	P00690	sp|P00690|AMYP_PIG Pancreatic alpha-amylase OS=Sus scrofa OX=9823 GN=AMY2 PE=1 SV=3
+	5.32632	-4.65681	P80109	sp|P80109|PHLD_BOVIN Phosphatidylinositol-glycan-specific phospholipase D OS=Bos taurus OX=9913 GN=GPLD1 PE=1 SV=1
+	3.16105	-5.03805	A0A5G2QRU7	tr|A0A5G2QRU7|A0A5G2QRU7_PIG ADP/ATP translocase OS=Sus scrofa OX=9823 GN=SLC25A6 PE=3 SV=1
+	2.85929	-5.22464	A0A287BD64	tr|A0A287BD64|A0A287BD64_PIG Peptidase S1 domain-containing protein OS=Sus scrofa OX=9823 GN=LOC110261434 PE=4 SV=1
+	3.88414	-5.90562	A0A287AX21	tr|A0A287AX21|A0A287AX21_PIG Protein disulfide-isomerase OS=Sus scrofa OX=9823 GN=PDIA2 PE=1 SV=1
+	1.26893	-5.92782	Q3MHN5	sp|Q3MHN5|VTDB_BOVIN Vitamin D-binding protein OS=Bos taurus OX=9913 GN=GC PE=2 SV=1
+	1.40624	-5.95224	A0A286ZNV2	tr|A0A286ZNV2|A0A286ZNV2_PIG Elongation factor 1-alpha 2 OS=Sus scrofa OX=9823 GN=EEF1A2 PE=3 SV=1
+	1.48219	-6.19466	A0A287APS5	tr|A0A287APS5|A0A287APS5_PIG Dolichyl-diphosphooligosaccharide--protein glycotransferase OS=Sus scrofa OX=9823 GN=STT3A PE=1 SV=1
+	5.73666	-6.28182	F1S4T6	tr|F1S4T6|F1S4T6_PIG Triacylglycerol lipase OS=Sus scrofa OX=9823 GN=PNLIPRP2 PE=3 SV=3
+	2.10904	-6.75558	P09954	sp|P09954|CBPA1_PIG Carboxypeptidase A1 OS=Sus scrofa OX=9823 GN=CPA1 PE=1 SV=2
+	6.06052	-6.90257	P15497	sp|P15497|APOA1_BOVIN Apolipoprotein A-I OS=Bos taurus OX=9913 GN=APOA1 PE=1 SV=3
+	3.8187	-7.00771	A0A3Q1M1Z4	tr|A0A3Q1M1Z4|A0A3Q1M1Z4_BOVIN Ig-like domain-containing protein OS=Bos taurus OX=9913 PE=4 SV=1
+	1.37819	-7.13929	C6L245	tr|C6L245|C6L245_PIG Putative trypsinogen OS=Sus scrofa OX=9823 GN=try PE=1 SV=1
+	3.96843	-7.16128	P01965	sp|P01965|HBA_PIG Hemoglobin subunit alpha OS=Sus scrofa OX=9823 GN=HBA PE=1 SV=1
+	4.97209	-7.32218	P50441	sp|P50441|GATM_PIG Glycine amidinotransferase, mitochondrial OS=Sus scrofa OX=9823 GN=GATM PE=1 SV=2
+	3.62634	-7.3673	A0A5G2RAA6	tr|A0A5G2RAA6|A0A5G2RAA6_PIG Deoxyribonuclease OS=Sus scrofa OX=9823 GN=DNASE1 PE=3 SV=1
+	3.24595	-7.37288	I3LCP8	tr|I3LCP8|I3LCP8_PIG Serpin family B member 6 OS=Sus scrofa OX=9823 GN=SERPINB6 PE=1 SV=3
+	4.05709	-7.45313	P18902	sp|P18902|RET4_BOVIN Retinol-binding protein 4 OS=Bos taurus OX=9913 GN=RBP4 PE=1 SV=1
+	3.47095	-7.48165	P09955	sp|P09955|CBPB1_PIG Carboxypeptidase B OS=Sus scrofa OX=9823 GN=CPB1 PE=1 SV=5
+	4.26144	-7.5077	F2Z5K9	tr|F2Z5K9|F2Z5K9_PIG Histone domain-containing protein OS=Sus scrofa OX=9823 PE=3 SV=3
+	4.06352	-7.61526	A0A287BD05	tr|A0A287BD05|A0A287BD05_PIG Aquaporin OS=Sus scrofa OX=9823 GN=AQP12 PE=3 SV=2
+	3.46011	-7.7307	A0A287AFS2	tr|A0A287AFS2|A0A287AFS2_PIG Albumin OS=Sus scrofa OX=9823 GN=ALB PE=1 SV=2
+	3.50169	-7.78108	F1SEM2	tr|F1SEM2|F1SEM2_PIG Dolichyl-diphosphooligosaccharide--protein glycosyltransferase subunit 2 OS=Sus scrofa OX=9823 GN=RPN2 PE=1 SV=4
+	5.14776	-7.82756	P08419	sp|P08419|CEL2A_PIG Chymotrypsin-like elastase family member 2A OS=Sus scrofa OX=9823 GN=CELA2A PE=1 SV=1
+	4.33467	-8.12707	A0A3Q1N3I9	tr|A0A3Q1N3I9|A0A3Q1N3I9_BOVIN Uncharacterized protein OS=Bos taurus OX=9913 PE=1 SV=1
+	3.65856	-8.13735	F1SUP2	tr|F1SUP2|F1SUP2_PIG Signal peptidase complex subunit 2 OS=Sus scrofa OX=9823 GN=SPCS2 PE=1 SV=4
+	3.16541	-8.29035	A0A287AQH8	tr|A0A287AQH8|A0A287AQH8_PIG Protein disulfide-isomerase OS=Sus scrofa OX=9823 GN=P4HB PE=3 SV=1
+	4.51657	-8.38907	F1MLW8	tr|F1MLW8|F1MLW8_BOVIN Uncharacterized protein OS=Bos taurus OX=9913 GN=LOC100847119 PE=1 SV=2
+	7.5026	-8.39061	Q08E14	tr|Q08E14|Q08E14_BOVIN Collagen alpha-1(III) chain OS=Bos taurus OX=9913 GN=COL3A1 PE=2 SV=1
+	4.37466	-8.92039	A0A5G2QIP4	tr|A0A5G2QIP4|A0A5G2QIP4_PIG Chymotrypsin-like elastase family member 1 OS=Sus scrofa OX=9823 GN=CELA1 PE=4 SV=1
+	4.84019	-8.98812	G3N2D7	tr|G3N2D7|G3N2D7_BOVIN Ig-like domain-containing protein OS=Bos taurus OX=9913 PE=4 SV=2
+	3.66264	-9.13009	I3LD13	tr|I3LD13|I3LD13_PIG SEC61 translocon subunit alpha 1 OS=Sus scrofa OX=9823 GN=SEC61A1 PE=1 SV=2
+	3.19184	-10.0477	I3LCF8	tr|I3LCF8|I3LCF8_PIG Chymotrypsin like OS=Sus scrofa OX=9823 GN=CTRL PE=4 SV=2
+	3.81103	-10.074	F1MLW7	tr|F1MLW7|F1MLW7_BOVIN Ig-like domain-containing protein OS=Bos taurus OX=9913 PE=4 SV=3
+	6.82969	-10.1638	P04416	sp|P04416|PA22_PIG Phospholipase A2, minor isoenzyme OS=Sus scrofa OX=9823 PE=1 SV=1
+	5.98647	-10.2427	A0A3Q1MNN6	tr|A0A3Q1MNN6|A0A3Q1MNN6_BOVIN Uncharacterized protein OS=Bos taurus OX=9913 GN=LOC506828 PE=3 SV=1
+	4.48704	-10.3316	I3LTW0	tr|I3LTW0|I3LTW0_PIG Transmembrane protein 97 OS=Sus scrofa OX=9823 GN=TMEM97 PE=3 SV=2
+	3.59504	-10.3797	P63053	sp|P63053|RL40_PIG Ubiquitin-60S ribosomal protein L40 OS=Sus scrofa OX=9823 GN=UBA52 PE=1 SV=2
+	4.07554	-11.0794	G3MY71	tr|G3MY71|G3MY71_BOVIN Ig-like domain-containing protein OS=Bos taurus OX=9913 PE=4 SV=2;tr|A0A3Q1MIL5|A0A3Q1MIL5_BOVIN Ig-like domain-containing protein OS=Bos taurus OX=9913 PE=4 SV=1
+	4.75077	-13.7553	I3LJ52	tr|I3LJ52|I3LJ52_PIG Peptidase S1 domain-containing protein OS=Sus scrofa OX=9823 GN=CTRB2 PE=4 SV=2
+	3.53031	-17.4497	I3LHI7	tr|I3LHI7|I3LHI7_PIG Peptidase S1 domain-containing protein OS=Sus scrofa OX=9823 GN=LOC100621820 PE=4 SV=2
+	7.73091	-17.4831	A0A5G2RJR8	tr|A0A5G2RJR8|A0A5G2RJR8_PIG Triacylglycerol lipase OS=Sus scrofa OX=9823 GN=PNLIP PE=3 SV=1

## Sheet: DE analysis PS 100 aminated
Significant	-Log(P-value)	Difference	Protein IDs	Fasta headers
+	5.02082	12.3721	A0A0A0MP92	tr|A0A0A0MP92|A0A0A0MP92_BOVIN Serpin A3-7 OS=Bos taurus OX=9913 GN=SERPINA3-7 PE=1 SV=1
+	6.31193	9.90198	A0A452DJE4	tr|A0A452DJE4|A0A452DJE4_BOVIN Actin, aortic smooth muscle OS=Bos taurus OX=9913 GN=ACTA2 PE=3 SV=1
+	4.74504	9.74391	E1BF81	sp|E1BF81|CBG_BOVIN Corticosteroid-binding globulin OS=Bos taurus OX=9913 GN=SERPINA6 PE=3 SV=1
+	3.88709	9.72465	F1MPT5	tr|F1MPT5|F1MPT5_BOVIN Uncharacterized protein OS=Bos taurus OX=9913 GN=DST PE=4 SV=3
+	3.18536	9.60017	A6QP30	tr|A6QP30|A6QP30_BOVIN CPN2 protein OS=Bos taurus OX=9913 GN=CPN2 PE=2 SV=1
+	4.42156	9.3102	A5PJ69	tr|A5PJ69|A5PJ69_BOVIN SERPINA10 protein OS=Bos taurus OX=9913 GN=SERPINA10 PE=2 SV=1
+	4.93514	9.23164	A0A0A0MPA0	tr|A0A0A0MPA0|A0A0A0MPA0_BOVIN SERPIN domain-containing protein OS=Bos taurus OX=9913 GN=LOC784932 PE=1 SV=1
+	2.89021	8.91565	Q3Y5Z3	sp|Q3Y5Z3|ADIPO_BOVIN Adiponectin OS=Bos taurus OX=9913 GN=ADIPOQ PE=1 SV=1
+	4.49839	8.89342	P00743	sp|P00743|FA10_BOVIN Coagulation factor X OS=Bos taurus OX=9913 GN=F10 PE=1 SV=1
+	5.28389	8.77884	P13605	sp|P13605|FMOD_BOVIN Fibromodulin OS=Bos taurus OX=9913 GN=FMOD PE=1 SV=2
+	3.298	8.77039	P02070	sp|P02070|HBB_BOVIN Hemoglobin subunit beta OS=Bos taurus OX=9913 GN=HBB PE=1 SV=1
+	3.28678	8.71086	F6RMV5	tr|F6RMV5|F6RMV5_BOVIN Leucine rich alpha-2-glycoprotein 1 OS=Bos taurus OX=9913 GN=LRG1 PE=1 SV=1
+	2.43964	8.60775	Q9TT36	sp|Q9TT36|THBG_BOVIN Thyroxine-binding globulin OS=Bos taurus OX=9913 GN=SERPINA7 PE=2 SV=1
+	4.03098	8.45694	E1BH06	tr|E1BH06|E1BH06_BOVIN Complement component 4A OS=Bos taurus OX=9913 GN=C4A PE=1 SV=3
+	5.86761	8.44724	Q27975	sp|Q27975|HS71A_BOVIN Heat shock 70 kDa protein 1A OS=Bos taurus OX=9913 GN=HSPA1A PE=1 SV=2
+	4.04648	8.16655	Q0VCX1	sp|Q0VCX1|C1S_BOVIN Complement C1s subcomponent OS=Bos taurus OX=9913 GN=C1S PE=2 SV=2
+	5.70671	8.11167	Q5E9F5	sp|Q5E9F5|TAGL2_BOVIN Transgelin-2 OS=Bos taurus OX=9913 GN=TAGLN2 PE=2 SV=3
+	3.26622	7.92995	P01267	sp|P01267|THYG_BOVIN Thyroglobulin OS=Bos taurus OX=9913 GN=TG PE=1 SV=1
+	1.96406	7.88029	F1N169	tr|F1N169|F1N169_BOVIN Filamin A OS=Bos taurus OX=9913 GN=FLNA PE=1 SV=3
+	3.67707	7.85906	F1MPD1	tr|F1MPD1|F1MPD1_BOVIN Mannose receptor C type 2 OS=Bos taurus OX=9913 GN=MRC2 PE=4 SV=2
+	3.05013	7.78608	A0A3Q1NEH4	tr|A0A3Q1NEH4|A0A3Q1NEH4_BOVIN Reticulocalbin-3 OS=Bos taurus OX=9913 GN=RCN3 PE=4 SV=1
+	4.89313	7.78191	A4IFA5	tr|A4IFA5|A4IFA5_BOVIN VASN protein OS=Bos taurus OX=9913 GN=VASN PE=2 SV=1
+	5.323	7.67776	P00745	sp|P00745|PROC_BOVIN Vitamin K-dependent protein C (Fragment) OS=Bos taurus OX=9913 GN=PROC PE=1 SV=1
+	5.66347	7.63073	A6QPQ2	sp|A6QPQ2|SPA38_BOVIN Serpin A3-8 OS=Bos taurus OX=9913 GN=SERPINA3-8 PE=2 SV=1
+	5.16797	7.62115	O02659	sp|O02659|MBL2_BOVIN Mannose-binding protein C OS=Bos taurus OX=9913 GN=MBL PE=2 SV=1
+	4.95034	7.5534	F6R4P6	tr|F6R4P6|F6R4P6_BOVIN Serpin family D member 1 OS=Bos taurus OX=9913 GN=SERPIND1 PE=3 SV=1
+	3.437	7.5324	A0A3Q1NJB1	tr|A0A3Q1NJB1|A0A3Q1NJB1_BOVIN Ceruloplasmin OS=Bos taurus OX=9913 GN=CP PE=1 SV=1
+	4.14547	7.47905	P62802	sp|P62802|H4_PIG Histone H4 OS=Sus scrofa OX=9823 PE=1 SV=2
+	4.73481	7.46354	Q9TTJ5	sp|Q9TTJ5|RGN_BOVIN Regucalcin OS=Bos taurus OX=9913 GN=RGN PE=2 SV=1
+	4.72936	7.41535	P62935	sp|P62935|PPIA_BOVIN Peptidyl-prolyl cis-trans isomerase A OS=Bos taurus OX=9913 GN=PPIA PE=1 SV=2
+	6.38274	7.37461	P01017	sp|P01017|ANGT_BOVIN Angiotensinogen OS=Bos taurus OX=9913 GN=AGT PE=1 SV=2
+	4.20689	7.3537	Q3ZBU7	sp|Q3ZBU7|TBB4A_BOVIN Tubulin beta-4A chain OS=Bos taurus OX=9913 GN=TUBB4A PE=2 SV=1
+	3.94203	7.32376	A0A3Q1MV91	tr|A0A3Q1MV91|A0A3Q1MV91_BOVIN Fibrinogen gamma-B chain OS=Bos taurus OX=9913 GN=FGG PE=4 SV=1
+	3.53039	7.12895	P01045	sp|P01045|KNG2_BOVIN Kininogen-2 OS=Bos taurus OX=9913 GN=KNG2 PE=1 SV=1
+	4.32174	7.11604	F1MER7	tr|F1MER7|F1MER7_BOVIN Heparan sulfate proteoglycan 2 OS=Bos taurus OX=9913 GN=HSPG2 PE=1 SV=2
+	5.30892	7.09159	P19858	sp|P19858|LDHA_BOVIN L-lactate dehydrogenase A chain OS=Bos taurus OX=9913 GN=LDHA PE=2 SV=2
+	2.88816	7.07052	Q95122	sp|Q95122|CD14_BOVIN Monocyte differentiation antigen CD14 OS=Bos taurus OX=9913 GN=CD14 PE=2 SV=2
+	4.37078	7.04954	A0A3Q1MN97	tr|A0A3Q1MN97|A0A3Q1MN97_BOVIN Vinculin OS=Bos taurus OX=9913 GN=VCL PE=1 SV=1
+	4.24112	7.03992	F1N1I6	tr|F1N1I6|F1N1I6_BOVIN Gelsolin OS=Bos taurus OX=9913 GN=GSN PE=1 SV=2
+	4.02419	7.03473	O77742	sp|O77742|OMD_BOVIN Osteomodulin OS=Bos taurus OX=9913 GN=OMD PE=1 SV=1
+	1.45523	6.99192	O46375	sp|O46375|TTHY_BOVIN Transthyretin OS=Bos taurus OX=9913 GN=TTR PE=1 SV=1
+	2.97868	6.95223	Q2KJB3	tr|Q2KJB3|Q2KJB3_BOVIN Angiopoietin-like 3 OS=Bos taurus OX=9913 GN=ANGPTL3 PE=2 SV=1
+	3.80796	6.87452	I2E4T6	tr|I2E4T6|I2E4T6_BOVIN MBL associated serine protease 2 OS=Bos taurus OX=9913 GN=MASP2 PE=2 SV=1
+	3.72987	6.73313	Q09TE3	tr|Q09TE3|Q09TE3_BOVIN Insulin-like growth factor binding protein acid labile subunit OS=Bos taurus OX=9913 GN=IGFALS PE=2 SV=1
+	4.66873	6.7259	Q95M17	sp|Q95M17|CHIA_BOVIN Acidic mammalian chitinase OS=Bos taurus OX=9913 GN=CHIA PE=1 SV=1
+	1.23029	6.68891	A0A452DHZ3	tr|A0A452DHZ3|A0A452DHZ3_BOVIN Plasma serine protease inhibitor OS=Bos taurus OX=9913 GN=SERPINA5 PE=3 SV=1
+	1.51098	6.56409	A0A3Q1LSR2	tr|A0A3Q1LSR2|A0A3Q1LSR2_BOVIN Coagulation factor XIII B chain OS=Bos taurus OX=9913 GN=F13B PE=4 SV=1
+	3.26991	6.48903	O77834	sp|O77834|PRDX6_BOVIN Peroxiredoxin-6 OS=Bos taurus OX=9913 GN=PRDX6 PE=1 SV=3
+	3.21757	6.45432	A0A286ZXU2	tr|A0A286ZXU2|A0A286ZXU2_PIG Filamin A OS=Sus scrofa OX=9823 GN=FLNA PE=1 SV=2
+	3.81138	6.42686	A5PJB8	tr|A5PJB8|A5PJB8_BOVIN CTRB1 protein OS=Bos taurus OX=9913 GN=CTRB1 PE=2 SV=1
+	3.68051	6.40505	Q5E9F7	sp|Q5E9F7|COF1_BOVIN Cofilin-1 OS=Bos taurus OX=9913 GN=CFL1 PE=2 SV=3
+	4.3412	6.28319	E1BMJ0	tr|E1BMJ0|E1BMJ0_BOVIN Serpin family G member 1 OS=Bos taurus OX=9913 GN=SERPING1 PE=3 SV=3
+	4.15074	6.27789	A0A3Q1MLQ7	tr|A0A3Q1MLQ7|A0A3Q1MLQ7_BOVIN Talin 1 OS=Bos taurus OX=9913 GN=TLN1 PE=1 SV=1
+	3.02113	6.19781	A0A287BDF8	tr|A0A287BDF8|A0A287BDF8_PIG Inositol-3-phosphate synthase 1 OS=Sus scrofa OX=9823 GN=ISYNA1 PE=3 SV=2
+	5.21682	6.11502	Q9GKR3	tr|Q9GKR3|Q9GKR3_BOVIN Vascular cell adhesion molecule 1 OS=Bos taurus OX=9913 GN=VCAM1 PE=2 SV=1
+	5.31388	6.10775	F1MKS5	tr|F1MKS5|F1MKS5_BOVIN Histidine-rich glycoprotein OS=Bos taurus OX=9913 GN=HRG PE=4 SV=3
+	4.46655	6.08395	F1MPE1	tr|F1MPE1|F1MPE1_BOVIN CD109 molecule OS=Bos taurus OX=9913 GN=CD109 PE=3 SV=3
+	2.69217	6.07859	F1N1W7	tr|F1N1W7|F1N1W7_BOVIN Neural cell adhesion molecule 1 OS=Bos taurus OX=9913 GN=NCAM1 PE=4 SV=3
+	4.66702	5.88669	Q9BGI3	sp|Q9BGI3|PRDX2_BOVIN Peroxiredoxin-2 OS=Bos taurus OX=9913 GN=PRDX2 PE=2 SV=1
+	2.98762	5.82546	A0A287AK65	tr|A0A287AK65|A0A287AK65_PIG Argininosuccinate synthase OS=Sus scrofa OX=9823 GN=ASS1 PE=1 SV=1
+	3.1778	5.81564	A0A3Q1LJQ7	tr|A0A3Q1LJQ7|A0A3Q1LJQ7_BOVIN Adenylyl cyclase-associated protein OS=Bos taurus OX=9913 PE=3 SV=1
+	2.40684	5.81417	F1RU49	tr|F1RU49|F1RU49_PIG Actinin alpha 3 OS=Sus scrofa OX=9823 GN=ACTN3 PE=1 SV=3
+	4.20328	5.76305	A0A3Q1NJ24	tr|A0A3Q1NJ24|A0A3Q1NJ24_BOVIN Carboxypeptidase B2 OS=Bos taurus OX=9913 GN=CPB2 PE=3 SV=1
+	7.19592	5.71589	F6QND5	tr|F6QND5|F6QND5_BOVIN Fibrinogen alpha chain OS=Bos taurus OX=9913 GN=FGA PE=4 SV=1
+	3.61299	5.56422	P34955	sp|P34955|A1AT_BOVIN Alpha-1-antiproteinase OS=Bos taurus OX=9913 GN=SERPINA1 PE=1 SV=1
+	1.94888	5.52577	F1N0X0	tr|F1N0X0|F1N0X0_BOVIN Protocadherin 12 OS=Bos taurus OX=9913 GN=PCDH12 PE=4 SV=1
+	3.47625	5.28131	F1MJQ3	tr|F1MJQ3|F1MJQ3_BOVIN Alpha-amylase OS=Bos taurus OX=9913 GN=AMY2B PE=3 SV=1
+	0.897785	5.19162	A0A3S5ZPB5	tr|A0A3S5ZPB5|A0A3S5ZPB5_BOVIN Extracellular matrix protein 1 OS=Bos taurus OX=9913 GN=ECM1 PE=4 SV=1
+	1.51589	5.15012	A7YWG4	sp|A7YWG4|GGH_BOVIN Gamma-glutamyl hydrolase OS=Bos taurus OX=9913 GN=GGH PE=2 SV=1
+	4.66799	5.01151	A0A3Q1M2P3	tr|A0A3Q1M2P3|A0A3Q1M2P3_BOVIN Alpha-1,4 glucan phosphorylase OS=Bos taurus OX=9913 GN=PYGL PE=1 SV=1
+	3.92975	4.98441	A0A5G2QL09	tr|A0A5G2QL09|A0A5G2QL09_PIG S-adenosylmethionine synthase OS=Sus scrofa OX=9823 GN=MAT2A PE=1 SV=1
+	4.24062	4.83418	E1BH94	tr|E1BH94|E1BH94_BOVIN Peptidoglycan recognition protein 2 OS=Bos taurus OX=9913 GN=PGLYRP2 PE=3 SV=3
+	1.46806	4.78665	A6QNW7	tr|A6QNW7|A6QNW7_BOVIN CD5 molecule like OS=Bos taurus OX=9913 GN=CD5L PE=2 SV=1
+	3.92513	4.76817	P42916	sp|P42916|CL43_BOVIN Collectin-43 OS=Bos taurus OX=9913 GN=CL43 PE=1 SV=2
+	5.43398	4.70969	Q7SIH1	sp|Q7SIH1|A2MG_BOVIN Alpha-2-macroglobulin OS=Bos taurus OX=9913 GN=A2M PE=1 SV=2
+	4.36622	4.68533	Q05443	sp|Q05443|LUM_BOVIN Lumican OS=Bos taurus OX=9913 GN=LUM PE=1 SV=1
+	2.82769	4.64672	F1MBS3	tr|F1MBS3|F1MBS3_BOVIN Transforming growth factor-beta-induced protein ig-h3 OS=Bos taurus OX=9913 GN=TGFBI PE=1 SV=3
+	1.17308	4.60539	Q58CQ9	sp|Q58CQ9|VNN1_BOVIN Pantetheinase OS=Bos taurus OX=9913 GN=VNN1 PE=1 SV=1
+	2.74616	4.58169	Q2HJB6	tr|Q2HJB6|Q2HJB6_BOVIN Procollagen C-endopeptidase enhancer OS=Bos taurus OX=9913 GN=PCOLCE PE=2 SV=1
+	4.18747	4.58114	A0A3Q1LS55	tr|A0A3Q1LS55|A0A3Q1LS55_BOVIN Alpha-1-acid glycoprotein OS=Bos taurus OX=9913 GN=ORM1 PE=3 SV=1
+	4.20492	4.50916	P17690	sp|P17690|APOH_BOVIN Beta-2-glycoprotein 1 OS=Bos taurus OX=9913 GN=APOH PE=1 SV=4
+	4.87604	4.4977	F1MVK1	tr|F1MVK1|F1MVK1_BOVIN Uncharacterized protein OS=Bos taurus OX=9913 GN=LOC107131209 PE=4 SV=3
+	2.0713	4.45648	P81644	sp|P81644|APOA2_BOVIN Apolipoprotein A-II OS=Bos taurus OX=9913 GN=APOA2 PE=1 SV=2
+	4.05424	4.42391	P28800	sp|P28800|A2AP_BOVIN Alpha-2-antiplasmin OS=Bos taurus OX=9913 GN=SERPINF2 PE=1 SV=2
+	3.57881	4.38311	Q28035	sp|Q28035|GSTA1_BOVIN Glutathione S-transferase A1 OS=Bos taurus OX=9913 GN=GSTA1 PE=2 SV=3
+	3.66407	4.38309	A5PKC2	tr|A5PKC2|A5PKC2_BOVIN SHBG protein OS=Bos taurus OX=9913 GN=SHBG PE=2 SV=1
+	4.40346	4.30776	E1BCW0	tr|E1BCW0|E1BCW0_BOVIN HGF activator OS=Bos taurus OX=9913 GN=HGFAC PE=4 SV=3
+	3.7134	4.2954	F1N759	tr|F1N759|F1N759_BOVIN Platelet-derived growth factor receptor beta OS=Bos taurus OX=9913 GN=PDGFRB PE=3 SV=2
+	4.43217	4.27954	P01966	sp|P01966|HBA_BOVIN Hemoglobin subunit alpha OS=Bos taurus OX=9913 GN=HBA PE=1 SV=2
+	1.91111	4.21608	Q6URK6	sp|Q6URK6|CADH5_BOVIN Cadherin-5 OS=Bos taurus OX=9913 GN=CDH5 PE=2 SV=1
+	4.4857	4.19583	Q2KJF1	sp|Q2KJF1|A1BG_BOVIN Alpha-1B-glycoprotein OS=Bos taurus OX=9913 GN=A1BG PE=1 SV=1
+	5.81806	4.17713	Q28178	sp|Q28178|TSP1_BOVIN Thrombospondin-1 OS=Bos taurus OX=9913 GN=THBS1 PE=2 SV=2
+	2.62907	4.17371	P02639	sp|P02639|S10A1_BOVIN Protein S100-A1 OS=Bos taurus OX=9913 GN=S100A1 PE=1 SV=2
+	2.05712	4.16242	Q05718	sp|Q05718|IBP6_BOVIN Insulin-like growth factor-binding protein 6 OS=Bos taurus OX=9913 GN=IGFBP6 PE=2 SV=2
+	5.30197	3.97534	A0A287AY54	tr|A0A287AY54|A0A287AY54_PIG 60S acidic ribosomal protein P0 OS=Sus scrofa OX=9823 GN=RPLP0 PE=3 SV=2
+	3.40143	3.97507	G5E5T5	tr|G5E5T5|G5E5T5_BOVIN Uncharacterized protein OS=Bos taurus OX=9913 PE=1 SV=2
+	2.49308	3.82722	A5PK77	tr|A5PK77|A5PK77_BOVIN SERPINA11 protein OS=Bos taurus OX=9913 GN=SERPINA11 PE=2 SV=1
+	4.09122	3.78177	A5D7L1	tr|A5D7L1|A5D7L1_BOVIN C-type lectin domain containing 11A OS=Bos taurus OX=9913 GN=CLEC11A PE=2 SV=1
+	5.10733	3.7154	P56652	sp|P56652|ITIH3_BOVIN Inter-alpha-trypsin inhibitor heavy chain H3 OS=Bos taurus OX=9913 GN=ITIH3 PE=1 SV=2
+	2.13065	3.63336	Q95121	sp|Q95121|PEDF_BOVIN Pigment epithelium-derived factor OS=Bos taurus OX=9913 GN=SERPINF1 PE=1 SV=1
+	3.13927	3.61928	P19034	sp|P19034|APOC2_BOVIN Apolipoprotein C-II OS=Bos taurus OX=9913 GN=APOC2 PE=1 SV=2
+	3.36736	3.60287	F1MMD7	tr|F1MMD7|F1MMD7_BOVIN Inter-alpha-trypsin inhibitor heavy chain H4 OS=Bos taurus OX=9913 GN=ITIH4 PE=3 SV=3
+	4.99464	3.52696	Q2UVX4	sp|Q2UVX4|CO3_BOVIN Complement C3 OS=Bos taurus OX=9913 GN=C3 PE=1 SV=2
+	3.33406	3.49844	A0A3Q1MGB8	tr|A0A3Q1MGB8|A0A3Q1MGB8_BOVIN Protein AMBP OS=Bos taurus OX=9913 GN=KIF12 PE=3 SV=1
+	2.35847	3.45584	F1N102	tr|F1N102|F1N102_BOVIN Complement component C8 beta chain OS=Bos taurus OX=9913 GN=C8B PE=3 SV=3
+	4.95817	3.16397	F1MJK3	tr|F1MJK3|F1MJK3_BOVIN Uncharacterized protein OS=Bos taurus OX=9913 GN=LOC506828 PE=3 SV=3
+	4.82184	3.10077	P60712	sp|P60712|ACTB_BOVIN Actin, cytoplasmic 1 OS=Bos taurus OX=9913 GN=ACTB PE=1 SV=1
+	2.06741	2.86447	P02676	sp|P02676|FIBB_BOVIN Fibrinogen beta chain OS=Bos taurus OX=9913 GN=FGB PE=1 SV=2
+	5.0784	2.81356	F1MY85	tr|F1MY85|F1MY85_BOVIN Complement C5a anaphylatoxin OS=Bos taurus OX=9913 GN=C5 PE=1 SV=3
+	3.41052	2.603	Q5E9B1	sp|Q5E9B1|LDHB_BOVIN L-lactate dehydrogenase B chain OS=Bos taurus OX=9913 GN=LDHB PE=2 SV=4
+	3.96069	2.56743	P63103	sp|P63103|1433Z_BOVIN 14-3-3 protein zeta/delta OS=Bos taurus OX=9913 GN=YWHAZ PE=1 SV=1
+	3.26435	2.39838	Q3MHN2	sp|Q3MHN2|CO9_BOVIN Complement component C9 OS=Bos taurus OX=9913 GN=C9 PE=2 SV=1
+	2.4194	-3.00128	A0A286ZNV2	tr|A0A286ZNV2|A0A286ZNV2_PIG Elongation factor 1-alpha 2 OS=Sus scrofa OX=9823 GN=EEF1A2 PE=3 SV=1
+	4.82372	-3.13329	E1B9F6	tr|E1B9F6|E1B9F6_BOVIN Elongation factor 1-alpha OS=Bos taurus OX=9913 PE=3 SV=3
+	4.15571	-3.74897	P80109	sp|P80109|PHLD_BOVIN Phosphatidylinositol-glycan-specific phospholipase D OS=Bos taurus OX=9913 GN=GPLD1 PE=1 SV=1
+	5.47812	-3.92148	Q58DL9	tr|Q58DL9|Q58DL9_BOVIN Phospholipid transfer protein OS=Bos taurus OX=9913 GN=PLTP PE=2 SV=1
+	2.75599	-3.9417	G3N2D7	tr|G3N2D7|G3N2D7_BOVIN Ig-like domain-containing protein OS=Bos taurus OX=9913 PE=4 SV=2
+	3.05874	-4.45792	I3LD13	tr|I3LD13|I3LD13_PIG SEC61 translocon subunit alpha 1 OS=Sus scrofa OX=9823 GN=SEC61A1 PE=1 SV=2
+	1.09329	-4.88512	Q3MHN5	sp|Q3MHN5|VTDB_BOVIN Vitamin D-binding protein OS=Bos taurus OX=9913 GN=GC PE=2 SV=1
+	6.23863	-5.05627	F1MYX2	tr|F1MYX2|F1MYX2_BOVIN Apolipoprotein M OS=Bos taurus OX=9913 GN=APOM PE=3 SV=1
+	4.07762	-5.52759	F1SML4	tr|F1SML4|F1SML4_PIG Staphylococcal nuclease domain-containing protein OS=Sus scrofa OX=9823 GN=SND1 PE=1 SV=3
+	3.51667	-5.55588	Q29375	sp|Q29375|RL7A_PIG 60S ribosomal protein L7a (Fragment) OS=Sus scrofa OX=9823 GN=RPL7A PE=2 SV=1
+	4.681	-5.79802	P00690	sp|P00690|AMYP_PIG Pancreatic alpha-amylase OS=Sus scrofa OX=9823 GN=AMY2 PE=1 SV=3
+	4.82193	-5.95994	A0A5G2QSB4	tr|A0A5G2QSB4|A0A5G2QSB4_PIG 40S ribosomal protein S3 OS=Sus scrofa OX=9823 GN=RPS3 PE=1 SV=1
+	3.26401	-6.12703	P01846	sp|P01846|LAC_PIG Ig lambda chain C region OS=Sus scrofa OX=9823 PE=1 SV=1
+	3.91257	-6.19311	K7GLN4	tr|K7GLN4|K7GLN4_PIG Peroxiredoxin 4 OS=Sus scrofa OX=9823 GN=PRDX4 PE=1 SV=2
+	3.77975	-6.21659	F2Z4Y8	tr|F2Z4Y8|F2Z4Y8_PIG 40S ribosomal protein S11 OS=Sus scrofa OX=9823 GN=RPS11 PE=1 SV=1
+	3.39614	-6.27412	P28839	sp|P28839|AMPL_PIG Cytosol aminopeptidase OS=Sus scrofa OX=9823 GN=LAP3 PE=1 SV=2
+	4.05333	-6.32134	F1SEM2	tr|F1SEM2|F1SEM2_PIG Dolichyl-diphosphooligosaccharide--protein glycosyltransferase subunit 2 OS=Sus scrofa OX=9823 GN=RPN2 PE=1 SV=4
+	4.57362	-6.40958	Q29036	sp|Q29036|DAD1_PIG Dolichyl-diphosphooligosaccharide--protein glycosyltransferase subunit DAD1 OS=Sus scrofa OX=9823 GN=DAD1 PE=3 SV=3
+	2.76112	-6.66888	A0A5G2Q9S0	tr|A0A5G2Q9S0|A0A5G2Q9S0_PIG Nucleoside diphosphate kinase OS=Sus scrofa OX=9823 GN=NME2 PE=1 SV=1
+	4.24877	-6.91359	F1SQT3	tr|F1SQT3|F1SQT3_PIG Phosphate carrier protein, mitochondrial OS=Sus scrofa OX=9823 GN=SLC25A3 PE=1 SV=2
+	1.79423	-6.99531	A0A287A014	tr|A0A287A014|A0A287A014_PIG 40S ribosomal protein S15a OS=Sus scrofa OX=9823 GN=RPS15A PE=1 SV=1
+	3.5803	-7.07807	A0A287AX21	tr|A0A287AX21|A0A287AX21_PIG Protein disulfide-isomerase OS=Sus scrofa OX=9823 GN=PDIA2 PE=1 SV=1
+	4.70988	-7.09578	P02067	sp|P02067|HBB_PIG Hemoglobin subunit beta OS=Sus scrofa OX=9823 GN=HBB PE=1 SV=3
+	4.29545	-7.12378	P04416	sp|P04416|PA22_PIG Phospholipase A2, minor isoenzyme OS=Sus scrofa OX=9823 PE=1 SV=1
+	1.69122	-7.16622	C6L245	tr|C6L245|C6L245_PIG Putative trypsinogen OS=Sus scrofa OX=9823 GN=try PE=1 SV=1
+	5.40363	-7.17786	F1SUP2	tr|F1SUP2|F1SUP2_PIG Signal peptidase complex subunit 2 OS=Sus scrofa OX=9823 GN=SPCS2 PE=1 SV=4
+	2.95532	-7.22781	A0A287APS5	tr|A0A287APS5|A0A287APS5_PIG Dolichyl-diphosphooligosaccharide--protein glycotransferase OS=Sus scrofa OX=9823 GN=STT3A PE=1 SV=1
+	4.02548	-7.39938	I3LCP8	tr|I3LCP8|I3LCP8_PIG Serpin family B member 6 OS=Sus scrofa OX=9823 GN=SERPINB6 PE=1 SV=3
+	3.82342	-7.41874	A0A5G2R5F8	tr|A0A5G2R5F8|A0A5G2R5F8_PIG KDEL endoplasmic reticulum protein retention receptor 2 OS=Sus scrofa OX=9823 GN=KDELR2 PE=3 SV=1
+	6.5232	-7.42268	I3LGD6	tr|I3LGD6|I3LGD6_PIG Translocon-associated protein subunit gamma OS=Sus scrofa OX=9823 GN=SSR3 PE=1 SV=1
+	4.29281	-7.49315	F1SQW6	tr|F1SQW6|F1SQW6_PIG Endoplasmic reticulum protein 27 OS=Sus scrofa OX=9823 GN=ERP27 PE=4 SV=3
+	3.74015	-7.56519	P08419	sp|P08419|CEL2A_PIG Chymotrypsin-like elastase family member 2A OS=Sus scrofa OX=9823 GN=CELA2A PE=1 SV=1
+	4.25485	-7.63176	P80021	sp|P80021|ATPA_PIG ATP synthase subunit alpha, mitochondrial OS=Sus scrofa OX=9823 GN=ATP5F1A PE=1 SV=2
+	4.52827	-7.70258	A0A286ZKG9	tr|A0A286ZKG9|A0A286ZKG9_PIG Peptidyl-prolyl cis-trans isomerase OS=Sus scrofa OX=9823 GN=PPIB PE=1 SV=1
+	5.17726059234303	-7.79305712381999	Q35916	sp|Q35916|COX3_PIG Cytochrome c oxidase subunit 3 OS=Sus scrofa OX=9823 GN=MT-CO3 PE=3 SV=2
+	4.11822	-7.79527	A0A5G2RCC2	tr|A0A5G2RCC2|A0A5G2RCC2_PIG Ras homolog family member F, filopodia associated OS=Sus scrofa OX=9823 GN=RHOF PE=4 SV=1
+	3.37531	-7.94224	A0A286ZW72	tr|A0A286ZW72|A0A286ZW72_PIG 60S ribosomal protein L14 OS=Sus scrofa OX=9823 GN=RPL14 PE=3 SV=2
+	3.26774	-7.98462	P26779	sp|P26779|SAP_BOVIN Prosaposin OS=Bos taurus OX=9913 GN=PSAP PE=1 SV=3
+	5.06638	-8.07459	A0A287AFS2	tr|A0A287AFS2|A0A287AFS2_PIG Albumin OS=Sus scrofa OX=9823 GN=ALB PE=1 SV=2
+	3.70648	-8.10371	K7GNY4	tr|K7GNY4|K7GNY4_PIG 60S ribosomal protein L8 OS=Sus scrofa OX=9823 GN=RPL8 PE=1 SV=3
+	5.45001	-8.38825	A0A5G2QRU7	tr|A0A5G2QRU7|A0A5G2QRU7_PIG ADP/ATP translocase OS=Sus scrofa OX=9823 GN=SLC25A6 PE=3 SV=1
+	3.19412	-8.52904	P01965	sp|P01965|HBA_PIG Hemoglobin subunit alpha OS=Sus scrofa OX=9823 GN=HBA PE=1 SV=1
+	4.10896	-8.57381	F1RW28	tr|F1RW28|F1RW28_PIG Hydroxysteroid 17-beta dehydrogenase 13 OS=Sus scrofa OX=9823 GN=HSD17B11 PE=1 SV=3
+	5.36495	-8.68444	A0A2C9F385	tr|A0A2C9F385|A0A2C9F385_PIG Epoxide hydrolase OS=Sus scrofa OX=9823 GN=EPHX1 PE=3 SV=1
+	5.1048	-8.77948	F2Z5K9	tr|F2Z5K9|F2Z5K9_PIG Histone domain-containing protein OS=Sus scrofa OX=9823 PE=3 SV=3
+	4.6724	-8.79212	P50441	sp|P50441|GATM_PIG Glycine amidinotransferase, mitochondrial OS=Sus scrofa OX=9823 GN=GATM PE=1 SV=2
+	3.83038	-8.86287	A0A5G2R865	tr|A0A5G2R865|A0A5G2R865_PIG Peptidylprolyl isomerase OS=Sus scrofa OX=9823 GN=FKBP11 PE=1 SV=1
+	3.20657	-9.32949	A0A287AQH8	tr|A0A287AQH8|A0A287AQH8_PIG Protein disulfide-isomerase OS=Sus scrofa OX=9823 GN=P4HB PE=3 SV=1
+	2.20702	-9.39443	I3LTW0	tr|I3LTW0|I3LTW0_PIG Transmembrane protein 97 OS=Sus scrofa OX=9823 GN=TMEM97 PE=3 SV=2
+	6.49611	-9.41313	P09954	sp|P09954|CBPA1_PIG Carboxypeptidase A1 OS=Sus scrofa OX=9823 GN=CPA1 PE=1 SV=2
+	4.0615	-9.45243	A0A287BLD2	tr|A0A287BLD2|A0A287BLD2_PIG Collagen type I alpha 1 chain OS=Sus scrofa OX=9823 GN=COL1A1 PE=1 SV=1
+	5.58093	-9.6699	P09955	sp|P09955|CBPB1_PIG Carboxypeptidase B OS=Sus scrofa OX=9823 GN=CPB1 PE=1 SV=5
+	3.54409	-9.68145	A0A287BD64	tr|A0A287BD64|A0A287BD64_PIG Peptidase S1 domain-containing protein OS=Sus scrofa OX=9823 GN=LOC110261434 PE=4 SV=1
+	4.61255	-9.72976	A0A287BD05	tr|A0A287BD05|A0A287BD05_PIG Aquaporin OS=Sus scrofa OX=9823 GN=AQP12 PE=3 SV=2
+	5.43077	-9.74176	P22412	sp|P22412|DPEP1_PIG Dipeptidase 1 OS=Sus scrofa OX=9823 GN=DPEP1 PE=1 SV=1
+	4.99744	-9.75454	A0A5G2QIP4	tr|A0A5G2QIP4|A0A5G2QIP4_PIG Chymotrypsin-like elastase family member 1 OS=Sus scrofa OX=9823 GN=CELA1 PE=4 SV=1
+	4.3113	-9.95308	F1SFA7	tr|F1SFA7|F1SFA7_PIG Collagen type I alpha 2 chain OS=Sus scrofa OX=9823 GN=COL1A2 PE=1 SV=2
+	4.67698	-10.6661	I3LCF8	tr|I3LCF8|I3LCF8_PIG Chymotrypsin like OS=Sus scrofa OX=9823 GN=CTRL PE=4 SV=2
+	4.62901	-12.0636	I3LJ52	tr|I3LJ52|I3LJ52_PIG Peptidase S1 domain-containing protein OS=Sus scrofa OX=9823 GN=CTRB2 PE=4 SV=2
+	6.3443	-12.8316	F1S4T6	tr|F1S4T6|F1S4T6_PIG Triacylglycerol lipase OS=Sus scrofa OX=9823 GN=PNLIPRP2 PE=3 SV=3
+	6.23707	-15.8898	I3LHI7	tr|I3LHI7|I3LHI7_PIG Peptidase S1 domain-containing protein OS=Sus scrofa OX=9823 GN=LOC100621820 PE=4 SV=2
+	6.19832	-16.1926	A0A5G2RJR8	tr|A0A5G2RJR8|A0A5G2RJR8_PIG Triacylglycerol lipase OS=Sus scrofa OX=9823 GN=PNLIP PE=3 SV=1

## Sheet: DE analysis PS 100 carboxylated
Significant	-Log(P-value)	Difference	Protein IDs	Fasta headers
+	4.91224	12.3688	A0A452DHZ3	tr|A0A452DHZ3|A0A452DHZ3_BOVIN Plasma serine protease inhibitor OS=Bos taurus OX=9913 GN=SERPINA5 PE=3 SV=1
+	6.24347	11.9797	P01888	sp|P01888|B2MG_BOVIN Beta-2-microglobulin OS=Bos taurus OX=9913 GN=B2M PE=1 SV=2
+	4.47619	11.3176	A0A3Q1M2A8	tr|A0A3Q1M2A8|A0A3Q1M2A8_BOVIN Complement factor I OS=Bos taurus OX=9913 GN=CFI PE=1 SV=1
+	6.26759	11.1563	A6QNW7	tr|A6QNW7|A6QNW7_BOVIN CD5 molecule like OS=Bos taurus OX=9913 GN=CD5L PE=2 SV=1
+	5.42891	10.8707	F1MBC5	tr|F1MBC5|F1MBC5_BOVIN Coagulation factor IX OS=Bos taurus OX=9913 GN=F9 PE=4 SV=3
+	4.69973	10.6068	A0A3Q1LSR2	tr|A0A3Q1LSR2|A0A3Q1LSR2_BOVIN Coagulation factor XIII B chain OS=Bos taurus OX=9913 GN=F13B PE=4 SV=1
+	4.23277	10.1057	Q3MHN2	sp|Q3MHN2|CO9_BOVIN Complement component C9 OS=Bos taurus OX=9913 GN=C9 PE=2 SV=1
+	5.38212	10.0359	P63103	sp|P63103|1433Z_BOVIN 14-3-3 protein zeta/delta OS=Bos taurus OX=9913 GN=YWHAZ PE=1 SV=1
+	5.48862	9.92817	Q2KJF1	sp|Q2KJF1|A1BG_BOVIN Alpha-1B-glycoprotein OS=Bos taurus OX=9913 GN=A1BG PE=1 SV=1
+	3.68563	9.85895	F1MX87	tr|F1MX87|F1MX87_BOVIN Complement C8 alpha chain OS=Bos taurus OX=9913 GN=C8A PE=3 SV=1
+	6.04594	9.75374	A0A3Q1MIW0	tr|A0A3Q1MIW0|A0A3Q1MIW0_BOVIN Alpha-fetoprotein OS=Bos taurus OX=9913 GN=AFP PE=1 SV=1
+	4.0354	9.5437	P17690	sp|P17690|APOH_BOVIN Beta-2-glycoprotein 1 OS=Bos taurus OX=9913 GN=APOH PE=1 SV=4
+	6.38958	9.40999	Q5E9F5	sp|Q5E9F5|TAGL2_BOVIN Transgelin-2 OS=Bos taurus OX=9913 GN=TAGLN2 PE=2 SV=3
+	3.69663	9.35625	O46375	sp|O46375|TTHY_BOVIN Transthyretin OS=Bos taurus OX=9913 GN=TTR PE=1 SV=1
+	4.30728	9.27263	F1MER7	tr|F1MER7|F1MER7_BOVIN Heparan sulfate proteoglycan 2 OS=Bos taurus OX=9913 GN=HSPG2 PE=1 SV=2
+	5.64749	9.20638	Q28178	sp|Q28178|TSP1_BOVIN Thrombospondin-1 OS=Bos taurus OX=9913 GN=THBS1 PE=2 SV=2
+	5.42052	9.12444	P13384	sp|P13384|IBP2_BOVIN Insulin-like growth factor-binding protein 2 OS=Bos taurus OX=9913 GN=IGFBP2 PE=1 SV=2
+	3.62979	8.9748	E1BCW0	tr|E1BCW0|E1BCW0_BOVIN HGF activator OS=Bos taurus OX=9913 GN=HGFAC PE=4 SV=3
+	3.22829	8.8655	P00745	sp|P00745|PROC_BOVIN Vitamin K-dependent protein C (Fragment) OS=Bos taurus OX=9913 GN=PROC PE=1 SV=1
+	4.59035	8.8038	E1BB91	tr|E1BB91|E1BB91_BOVIN Collagen type VI alpha 3 chain OS=Bos taurus OX=9913 GN=COL6A3 PE=1 SV=2
+	5.17137	8.76901	P98140	sp|P98140|FA12_BOVIN Coagulation factor XII OS=Bos taurus OX=9913 GN=F12 PE=1 SV=2
+	5.85592	8.76093	P02465	sp|P02465|CO1A2_BOVIN Collagen alpha-2(I) chain OS=Bos taurus OX=9913 GN=COL1A2 PE=1 SV=2
+	5.57743	8.66728	G3X6N3	tr|G3X6N3|G3X6N3_BOVIN Serotransferrin OS=Bos taurus OX=9913 GN=TF PE=1 SV=2
+	5.47583	8.56423	Q5E9F7	sp|Q5E9F7|COF1_BOVIN Cofilin-1 OS=Bos taurus OX=9913 GN=CFL1 PE=2 SV=3
+	4.20268	8.26024	Q5E9B1	sp|Q5E9B1|LDHB_BOVIN L-lactate dehydrogenase B chain OS=Bos taurus OX=9913 GN=LDHB PE=2 SV=4
+	2.02828	8.24741	Q27975	sp|Q27975|HS71A_BOVIN Heat shock 70 kDa protein 1A OS=Bos taurus OX=9913 GN=HSPA1A PE=1 SV=2
+	3.49548	8.21632	Q2HJB6	tr|Q2HJB6|Q2HJB6_BOVIN Procollagen C-endopeptidase enhancer OS=Bos taurus OX=9913 GN=PCOLCE PE=2 SV=1
+	3.80612	8.17636	F1MNV5	tr|F1MNV5|F1MNV5_BOVIN Kininogen-1 OS=Bos taurus OX=9913 GN=KNG1 PE=4 SV=2
+	4.43782	8.11548	E1BLA8	tr|E1BLA8|E1BLA8_BOVIN Golgi membrane protein 1 OS=Bos taurus OX=9913 GN=GOLM1 PE=3 SV=1
+	6.45951	8.09634	A0A3Q1MBX2	tr|A0A3Q1MBX2|A0A3Q1MBX2_BOVIN Uncharacterized protein OS=Bos taurus OX=9913 PE=3 SV=1
+	5.14144	8.03916	P22226	sp|P22226|CTHL1_BOVIN Cathelicidin-1 OS=Bos taurus OX=9913 GN=CATHL1 PE=1 SV=2
+	5.30988	7.97579	A0A3Q1MBT3	tr|A0A3Q1MBT3|A0A3Q1MBT3_BOVIN Ig-like domain-containing protein OS=Bos taurus OX=9913 PE=4 SV=1
+	6.07913	7.91114	O77834	sp|O77834|PRDX6_BOVIN Peroxiredoxin-6 OS=Bos taurus OX=9913 GN=PRDX6 PE=1 SV=3
+	3.00464	7.88245	Q3SZB7	sp|Q3SZB7|F16P1_BOVIN Fructose-1,6-bisphosphatase 1 OS=Bos taurus OX=9913 GN=FBP1 PE=2 SV=3
+	3.70447	7.87542	Q3T0A3	sp|Q3T0A3|CFAD_BOVIN Complement factor D OS=Bos taurus OX=9913 GN=CFD PE=2 SV=1
+	3.1434	7.8509	G3X7N4	tr|G3X7N4|G3X7N4_BOVIN Phosphoglycerate kinase OS=Bos taurus OX=9913 GN=PGK1 PE=1 SV=2;tr|A0A5G2R4C4|A0A5G2R4C4_PIG Phosphoglycerate kinase OS=Sus scrofa OX=9823 GN=PGK1 PE=1 SV=1
+	4.00522	7.808	A0A452DJE4	tr|A0A452DJE4|A0A452DJE4_BOVIN Actin, aortic smooth muscle OS=Bos taurus OX=9913 GN=ACTA2 PE=3 SV=1
+	4.25839	7.7254	P07456	sp|P07456|IGF2_BOVIN Insulin-like growth factor II OS=Bos taurus OX=9913 GN=IGF2 PE=1 SV=4
+	1.11481	7.72526	F1N169	tr|F1N169|F1N169_BOVIN Filamin A OS=Bos taurus OX=9913 GN=FLNA PE=1 SV=3
+	1.16202	7.57404	Q2KIS7	sp|Q2KIS7|TETN_BOVIN Tetranectin OS=Bos taurus OX=9913 GN=CLEC3B PE=2 SV=1
+	4.07226	7.50283	Q0VCX1	sp|Q0VCX1|C1S_BOVIN Complement C1s subcomponent OS=Bos taurus OX=9913 GN=C1S PE=2 SV=2
+	1.60176	7.49132	P28800	sp|P28800|A2AP_BOVIN Alpha-2-antiplasmin OS=Bos taurus OX=9913 GN=SERPINF2 PE=1 SV=2
+	4.92649	7.44315	A0A452DIH7	tr|A0A452DIH7|A0A452DIH7_BOVIN Tubulin alpha chain OS=Bos taurus OX=9913 GN=TUBA4A PE=3 SV=1
+	3.63042	7.36916	F1MBS3	tr|F1MBS3|F1MBS3_BOVIN Transforming growth factor-beta-induced protein ig-h3 OS=Bos taurus OX=9913 GN=TGFBI PE=1 SV=3
+	2.63163	7.36497	P62935	sp|P62935|PPIA_BOVIN Peptidyl-prolyl cis-trans isomerase A OS=Bos taurus OX=9913 GN=PPIA PE=1 SV=2
+	5.20424	7.18171	A5D7L1	tr|A5D7L1|A5D7L1_BOVIN C-type lectin domain containing 11A OS=Bos taurus OX=9913 GN=CLEC11A PE=2 SV=1
+	4.61081	7.12465	Q2KJB3	tr|Q2KJB3|Q2KJB3_BOVIN Angiopoietin-like 3 OS=Bos taurus OX=9913 GN=ANGPTL3 PE=2 SV=1
+	0.995964	7.11085	F1MPT5	tr|F1MPT5|F1MPT5_BOVIN Uncharacterized protein OS=Bos taurus OX=9913 GN=DST PE=4 SV=3
+	3.37176	7.09334	F1MKS5	tr|F1MKS5|F1MKS5_BOVIN Histidine-rich glycoprotein OS=Bos taurus OX=9913 GN=HRG PE=4 SV=3
+	2.61719	7.00749	P82460	sp|P82460|THIO_PIG Thioredoxin OS=Sus scrofa OX=9823 GN=TXN PE=1 SV=3
+	5.18258	6.99607	E1BH06	tr|E1BH06|E1BH06_BOVIN Complement component 4A OS=Bos taurus OX=9913 GN=C4A PE=1 SV=3
+	4.1867	6.76813	F1N0X0	tr|F1N0X0|F1N0X0_BOVIN Protocadherin 12 OS=Bos taurus OX=9913 GN=PCDH12 PE=4 SV=1
+	3.01773	6.74363	P19858	sp|P19858|LDHA_BOVIN L-lactate dehydrogenase A chain OS=Bos taurus OX=9913 GN=LDHA PE=2 SV=2
+	6.32968	6.73521	A7Z067	tr|A7Z067|A7Z067_BOVIN Receptor protein-tyrosine kinase OS=Bos taurus OX=9913 GN=CSF1R PE=2 SV=1
+	3.00976	6.70661	A4IFA5	tr|A4IFA5|A4IFA5_BOVIN VASN protein OS=Bos taurus OX=9913 GN=VASN PE=2 SV=1
+	4.60743	6.70052	Q05718	sp|Q05718|IBP6_BOVIN Insulin-like growth factor-binding protein 6 OS=Bos taurus OX=9913 GN=IGFBP6 PE=2 SV=2
+	3.12796	6.65001	P42916	sp|P42916|CL43_BOVIN Collectin-43 OS=Bos taurus OX=9913 GN=CL43 PE=1 SV=2
+	2.90034	6.64264	Q95122	sp|Q95122|CD14_BOVIN Monocyte differentiation antigen CD14 OS=Bos taurus OX=9913 GN=CD14 PE=2 SV=2
+	3.80304	6.63666	P00743	sp|P00743|FA10_BOVIN Coagulation factor X OS=Bos taurus OX=9913 GN=F10 PE=1 SV=1
+	3.52009	6.57331	Q3ZC30	tr|Q3ZC30|Q3ZC30_BOVIN Sulfotransferase OS=Bos taurus OX=9913 GN=SULT1E1 PE=2 SV=1
+	5.26165	6.56546	Q9TTJ5	sp|Q9TTJ5|RGN_BOVIN Regucalcin OS=Bos taurus OX=9913 GN=RGN PE=2 SV=1
+	4.78517	6.42249	A6QLL8	tr|A6QLL8|A6QLL8_BOVIN Fructose-bisphosphate aldolase OS=Bos taurus OX=9913 GN=ALDOA PE=1 SV=1
+	2.87956	6.38192	A0A3Q1M3L6	tr|A0A3Q1M3L6|A0A3Q1M3L6_BOVIN Uncharacterized protein OS=Bos taurus OX=9913 PE=1 SV=1
+	3.92538	6.31781	Q3ZBU7	sp|Q3ZBU7|TBB4A_BOVIN Tubulin beta-4A chain OS=Bos taurus OX=9913 GN=TUBB4A PE=2 SV=1
+	3.9539	6.26517	E1B805	tr|E1B805|E1B805_BOVIN Uncharacterized protein OS=Bos taurus OX=9913 GN=LOC528040 PE=4 SV=3
+	3.14825	6.04841	A0A287AFA5	tr|A0A287AFA5|A0A287AFA5_PIG Endoplasmin OS=Sus scrofa OX=9823 GN=HSP90B1 PE=1 SV=2
+	3.71639	6.02857	A0A3Q1LJQ7	tr|A0A3Q1LJQ7|A0A3Q1LJQ7_BOVIN Adenylyl cyclase-associated protein OS=Bos taurus OX=9913 PE=3 SV=1
+	1.63123	5.97274	A5D984	tr|A5D984|A5D984_BOVIN Pyruvate kinase OS=Bos taurus OX=9913 GN=PKM PE=1 SV=1
+	1.26892	5.83866	A0A3S5ZPM3	tr|A0A3S5ZPM3|A0A3S5ZPM3_BOVIN 6-phosphogluconate dehydrogenase, decarboxylating OS=Bos taurus OX=9913 GN=PGD PE=1 SV=1
+	3.91312	5.80837	P01035	sp|P01035|CYTC_BOVIN Cystatin-C OS=Bos taurus OX=9913 GN=CST3 PE=1 SV=2
+	4.39587	5.79938	A0A286ZXU2	tr|A0A286ZXU2|A0A286ZXU2_PIG Filamin A OS=Sus scrofa OX=9823 GN=FLNA PE=1 SV=2
+	3.81674	5.75146	A0A3Q1NJ24	tr|A0A3Q1NJ24|A0A3Q1NJ24_BOVIN Carboxypeptidase B2 OS=Bos taurus OX=9913 GN=CPB2 PE=3 SV=1
+	4.3402	5.73657	F1N102	tr|F1N102|F1N102_BOVIN Complement component C8 beta chain OS=Bos taurus OX=9913 GN=C8B PE=3 SV=3
+	5.71634	5.64774	A0A3Q1NEH4	tr|A0A3Q1NEH4|A0A3Q1NEH4_BOVIN Reticulocalbin-3 OS=Bos taurus OX=9913 GN=RCN3 PE=4 SV=1
+	3.76647	5.62992	Q9GKR3	tr|Q9GKR3|Q9GKR3_BOVIN Vascular cell adhesion molecule 1 OS=Bos taurus OX=9913 GN=VCAM1 PE=2 SV=1
+	2.95678	5.62534	Q3SZJ4	sp|Q3SZJ4|PTGR1_BOVIN Prostaglandin reductase 1 OS=Bos taurus OX=9913 GN=PTGR1 PE=2 SV=1
+	2.82818	5.59569	F6QND5	tr|F6QND5|F6QND5_BOVIN Fibrinogen alpha chain OS=Bos taurus OX=9913 GN=FGA PE=4 SV=1
+	4.06465	5.5715	Q6URK6	sp|Q6URK6|CADH5_BOVIN Cadherin-5 OS=Bos taurus OX=9913 GN=CDH5 PE=2 SV=1
+	3.41008	5.47857	Q04967	sp|Q04967|HSP76_PIG Heat shock 70 kDa protein 6 OS=Sus scrofa OX=9823 GN=HSPA6 PE=1 SV=1
+	3.308	5.44315	A0A3Q1MLQ7	tr|A0A3Q1MLQ7|A0A3Q1MLQ7_BOVIN Talin 1 OS=Bos taurus OX=9913 GN=TLN1 PE=1 SV=1
+	3.23813	5.11919	A0A3Q1M2P3	tr|A0A3Q1M2P3|A0A3Q1M2P3_BOVIN Alpha-1,4 glucan phosphorylase OS=Bos taurus OX=9913 GN=PYGL PE=1 SV=1
+	4.26312	4.95376	F1N1W7	tr|F1N1W7|F1N1W7_BOVIN Neural cell adhesion molecule 1 OS=Bos taurus OX=9913 GN=NCAM1 PE=4 SV=3
+	1.8445	4.82562	P02584	sp|P02584|PROF1_BOVIN Profilin-1 OS=Bos taurus OX=9913 GN=PFN1 PE=1 SV=2
+	1.11026	4.77114	O02659	sp|O02659|MBL2_BOVIN Mannose-binding protein C OS=Bos taurus OX=9913 GN=MBL PE=2 SV=1
+	2.41346	4.55503	F1N1I6	tr|F1N1I6|F1N1I6_BOVIN Gelsolin OS=Bos taurus OX=9913 GN=GSN PE=1 SV=2
+	1.57372	4.1962	A0A3Q1NJB1	tr|A0A3Q1NJB1|A0A3Q1NJB1_BOVIN Ceruloplasmin OS=Bos taurus OX=9913 GN=CP PE=1 SV=1
+	3.73384	4.01795	Q58DL9	tr|Q58DL9|Q58DL9_BOVIN Phospholipid transfer protein OS=Bos taurus OX=9913 GN=PLTP PE=2 SV=1
+	4.02298	3.66474	P12763	sp|P12763|FETUA_BOVIN Alpha-2-HS-glycoprotein OS=Bos taurus OX=9913 GN=AHSG PE=1 SV=2
+	3.62045	3.4828	F1N3Q7	tr|F1N3Q7|F1N3Q7_BOVIN Apolipoprotein A-IV OS=Bos taurus OX=9913 GN=APOA4 PE=3 SV=2
+	5.97033	3.37295	F1N759	tr|F1N759|F1N759_BOVIN Platelet-derived growth factor receptor beta OS=Bos taurus OX=9913 GN=PDGFRB PE=3 SV=2
+	5.36399	3.22373	Q7SIH1	sp|Q7SIH1|A2MG_BOVIN Alpha-2-macroglobulin OS=Bos taurus OX=9913 GN=A2M PE=1 SV=2
+	4.8356	2.4978	P60712	sp|P60712|ACTB_BOVIN Actin, cytoplasmic 1 OS=Bos taurus OX=9913 GN=ACTB PE=1 SV=1
+	4.27005	-2.64876	P81644	sp|P81644|APOA2_BOVIN Apolipoprotein A-II OS=Bos taurus OX=9913 GN=APOA2 PE=1 SV=2
+	3.72546	-3.27271	E1BMJ0	tr|E1BMJ0|E1BMJ0_BOVIN Serpin family G member 1 OS=Bos taurus OX=9913 GN=SERPING1 PE=3 SV=3
+	3.42499	-3.44618	P80109	sp|P80109|PHLD_BOVIN Phosphatidylinositol-glycan-specific phospholipase D OS=Bos taurus OX=9913 GN=GPLD1 PE=1 SV=1
+	3.7096	-3.47913	A0A287APS5	tr|A0A287APS5|A0A287APS5_PIG Dolichyl-diphosphooligosaccharide--protein glycotransferase OS=Sus scrofa OX=9823 GN=STT3A PE=1 SV=1
+	2.28804	-3.68648	F1MYX2	tr|F1MYX2|F1MYX2_BOVIN Apolipoprotein M OS=Bos taurus OX=9913 GN=APOM PE=3 SV=1
+	4.38668	-3.94333	P00690	sp|P00690|AMYP_PIG Pancreatic alpha-amylase OS=Sus scrofa OX=9823 GN=AMY2 PE=1 SV=3
+	1.28432	-4.18926	A0A287BD05	tr|A0A287BD05|A0A287BD05_PIG Aquaporin OS=Sus scrofa OX=9823 GN=AQP12 PE=3 SV=2
+	1.35845	-4.549	P01965	sp|P01965|HBA_PIG Hemoglobin subunit alpha OS=Sus scrofa OX=9823 GN=HBA PE=1 SV=1
+	2.22344	-4.59492	Q05443	sp|Q05443|LUM_BOVIN Lumican OS=Bos taurus OX=9913 GN=LUM PE=1 SV=1
+	3.35313	-4.93918	P02067	sp|P02067|HBB_PIG Hemoglobin subunit beta OS=Sus scrofa OX=9823 GN=HBB PE=1 SV=3
+	3.28107	-5.07461	F1S4T6	tr|F1S4T6|F1S4T6_PIG Triacylglycerol lipase OS=Sus scrofa OX=9823 GN=PNLIPRP2 PE=3 SV=3
+	3.09538	-5.50991	P09955	sp|P09955|CBPB1_PIG Carboxypeptidase B OS=Sus scrofa OX=9823 GN=CPB1 PE=1 SV=5
+	4.37287	-5.61028	I3LD13	tr|I3LD13|I3LD13_PIG SEC61 translocon subunit alpha 1 OS=Sus scrofa OX=9823 GN=SEC61A1 PE=1 SV=2
+	4.21664	-6.2654	A0A287AQH8	tr|A0A287AQH8|A0A287AQH8_PIG Protein disulfide-isomerase OS=Sus scrofa OX=9823 GN=P4HB PE=3 SV=1
+	3.74182	-6.32061	P18902	sp|P18902|RET4_BOVIN Retinol-binding protein 4 OS=Bos taurus OX=9913 GN=RBP4 PE=1 SV=1
+	4.94457	-6.39443	A0A3Q1LSX3	tr|A0A3Q1LSX3|A0A3Q1LSX3_BOVIN Hepatocyte growth factor-like protein OS=Bos taurus OX=9913 GN=MST1 PE=3 SV=1
+	3.3783	-6.44393	A0A287AYH9	tr|A0A287AYH9|A0A287AYH9_PIG Palmitoyl-protein thioesterase 1 OS=Sus scrofa OX=9823 GN=PPT1 PE=1 SV=2
+	3.12152	-6.60089	F1MZ96	tr|F1MZ96|F1MZ96_BOVIN Uncharacterized protein OS=Bos taurus OX=9913 PE=1 SV=3
+	4.42192	-6.61928	I3LTW0	tr|I3LTW0|I3LTW0_PIG Transmembrane protein 97 OS=Sus scrofa OX=9823 GN=TMEM97 PE=3 SV=2
+	3.07613	-6.6364	P50448	sp|P50448|F12AI_BOVIN Factor XIIa inhibitor OS=Bos taurus OX=9913 PE=1 SV=1
+	4.51168	-6.91905	A0A5G2RAA6	tr|A0A5G2RAA6|A0A5G2RAA6_PIG Deoxyribonuclease OS=Sus scrofa OX=9823 GN=DNASE1 PE=3 SV=1
+	4.48684	-7.01485	A0A3Q1MNN6	tr|A0A3Q1MNN6|A0A3Q1MNN6_BOVIN Uncharacterized protein OS=Bos taurus OX=9913 GN=LOC506828 PE=3 SV=1
+	4.76472	-7.13381	P63053	sp|P63053|RL40_PIG Ubiquitin-60S ribosomal protein L40 OS=Sus scrofa OX=9823 GN=UBA52 PE=1 SV=2
+	5.56231	-7.63325	A0A3Q1N3I9	tr|A0A3Q1N3I9|A0A3Q1N3I9_BOVIN Uncharacterized protein OS=Bos taurus OX=9913 PE=1 SV=1
+	3.68616	-8.0012	F1MLW7	tr|F1MLW7|F1MLW7_BOVIN Ig-like domain-containing protein OS=Bos taurus OX=9913 PE=4 SV=3
+	1.21212	-8.12042	G3MYZ3	sp|G3MYZ3|AFAM_BOVIN Afamin OS=Bos taurus OX=9913 GN=AFM PE=1 SV=1
+	3.81686	-8.32732	A0A287BD64	tr|A0A287BD64|A0A287BD64_PIG Peptidase S1 domain-containing protein OS=Sus scrofa OX=9823 GN=LOC110261434 PE=4 SV=1
+	4.64744	-8.34266	P08419	sp|P08419|CEL2A_PIG Chymotrypsin-like elastase family member 2A OS=Sus scrofa OX=9823 GN=CELA2A PE=1 SV=1
+	3.87812	-8.35706	F1MLW8	tr|F1MLW8|F1MLW8_BOVIN Uncharacterized protein OS=Bos taurus OX=9913 GN=LOC100847119 PE=1 SV=2
+	4.07644	-8.86321	C6L245	tr|C6L245|C6L245_PIG Putative trypsinogen OS=Sus scrofa OX=9823 GN=try PE=1 SV=1
+	4.11105	-8.95869	F1MC45	tr|F1MC45|F1MC45_BOVIN Uncharacterized protein OS=Bos taurus OX=9913 GN=LOC100336868 PE=4 SV=3
+	4.93778	-9.08685	G3N2D7	tr|G3N2D7|G3N2D7_BOVIN Ig-like domain-containing protein OS=Bos taurus OX=9913 PE=4 SV=2
+	5.2705	-9.17917	F1MM32	tr|F1MM32|F1MM32_BOVIN Sulfhydryl oxidase OS=Bos taurus OX=9913 GN=QSOX1 PE=3 SV=3
+	3.54225	-9.65465	Q08E14	tr|Q08E14|Q08E14_BOVIN Collagen alpha-1(III) chain OS=Bos taurus OX=9913 GN=COL3A1 PE=2 SV=1
+	4.14879	-9.69158	G3MY71	tr|G3MY71|G3MY71_BOVIN Ig-like domain-containing protein OS=Bos taurus OX=9913 PE=4 SV=2;tr|A0A3Q1MIL5|A0A3Q1MIL5_BOVIN Ig-like domain-containing protein OS=Bos taurus OX=9913 PE=4 SV=1
+	4.80269	-10.3605	P09954	sp|P09954|CBPA1_PIG Carboxypeptidase A1 OS=Sus scrofa OX=9823 GN=CPA1 PE=1 SV=2
+	4.37515	-10.745	A0A5G2QIP4	tr|A0A5G2QIP4|A0A5G2QIP4_PIG Chymotrypsin-like elastase family member 1 OS=Sus scrofa OX=9823 GN=CELA1 PE=4 SV=1
+	3.82277	-10.8477	P04416	sp|P04416|PA22_PIG Phospholipase A2, minor isoenzyme OS=Sus scrofa OX=9823 PE=1 SV=1
+	3.97383	-11.8903	I3LCF8	tr|I3LCF8|I3LCF8_PIG Chymotrypsin like OS=Sus scrofa OX=9823 GN=CTRL PE=4 SV=2
+	6.41344	-14.382	I3LJ52	tr|I3LJ52|I3LJ52_PIG Peptidase S1 domain-containing protein OS=Sus scrofa OX=9823 GN=CTRB2 PE=4 SV=2
+	3.45667	-15.4863	I3LHI7	tr|I3LHI7|I3LHI7_PIG Peptidase S1 domain-containing protein OS=Sus scrofa OX=9823 GN=LOC100621820 PE=4 SV=2
+	7.69802	-18.272	A0A5G2RJR8	tr|A0A5G2RJR8|A0A5G2RJR8_PIG Triacylglycerol lipase OS=Sus scrofa OX=9823 GN=PNLIP PE=3 SV=1

## Sheet: DE analysis PS1000
Significant	-LOG(P-value)	Difference	Protein IDs	Fasta headers
+	4.54202	13.1069	P17690	sp|P17690|APOH_BOVIN Beta-2-glycoprotein 1 OS=Bos taurus OX=9913 GN=APOH PE=1 SV=4
+	5.37447	11.6357	P98140	sp|P98140|FA12_BOVIN Coagulation factor XII OS=Bos taurus OX=9913 GN=F12 PE=1 SV=2
+	4.22262	11.516	A0A452DHZ3	tr|A0A452DHZ3|A0A452DHZ3_BOVIN Plasma serine protease inhibitor OS=Bos taurus OX=9913 GN=SERPINA5 PE=3 SV=1
+	4.4267	11.5042	A0A3Q1M2A8	tr|A0A3Q1M2A8|A0A3Q1M2A8_BOVIN Complement factor I OS=Bos taurus OX=9913 GN=CFI PE=1 SV=1
+	5.39922	11.0398	P13384	sp|P13384|IBP2_BOVIN Insulin-like growth factor-binding protein 2 OS=Bos taurus OX=9913 GN=IGFBP2 PE=1 SV=2
+	5.53701	10.8723	F1MPT5	tr|F1MPT5|F1MPT5_BOVIN Uncharacterized protein OS=Bos taurus OX=9913 GN=DST PE=4 SV=3
+	6.02421	10.8103	Q5E9F5	sp|Q5E9F5|TAGL2_BOVIN Transgelin-2 OS=Bos taurus OX=9913 GN=TAGLN2 PE=2 SV=3
+	4.34216	10.7925	O46375	sp|O46375|TTHY_BOVIN Transthyretin OS=Bos taurus OX=9913 GN=TTR PE=1 SV=1
+	5.59409	10.6557	Q5E9F7	sp|Q5E9F7|COF1_BOVIN Cofilin-1 OS=Bos taurus OX=9913 GN=CFL1 PE=2 SV=3
+	6.24133	10.3648	P63103	sp|P63103|1433Z_BOVIN 14-3-3 protein zeta/delta OS=Bos taurus OX=9913 GN=YWHAZ PE=1 SV=1
+	6.40621	10.237	Q27975	sp|Q27975|HS71A_BOVIN Heat shock 70 kDa protein 1A OS=Bos taurus OX=9913 GN=HSPA1A PE=1 SV=2
+	4.99853	10.1276	P62935	sp|P62935|PPIA_BOVIN Peptidyl-prolyl cis-trans isomerase A OS=Bos taurus OX=9913 GN=PPIA PE=1 SV=2
+	5.30433	9.98395	Q3MHN2	sp|Q3MHN2|CO9_BOVIN Complement component C9 OS=Bos taurus OX=9913 GN=C9 PE=2 SV=1
+	4.80159	9.89115	G3X7N4	tr|G3X7N4|G3X7N4_BOVIN Phosphoglycerate kinase OS=Bos taurus OX=9913 GN=PGK1 PE=1 SV=2;tr|A0A5G2R4C4|A0A5G2R4C4_PIG Phosphoglycerate kinase OS=Sus scrofa OX=9823 GN=PGK1 PE=1 SV=1
+	4.23152	9.80617	A6QP30	tr|A6QP30|A6QP30_BOVIN CPN2 protein OS=Bos taurus OX=9913 GN=CPN2 PE=2 SV=1
+	4.38417	9.65182	Q2KIS7	sp|Q2KIS7|TETN_BOVIN Tetranectin OS=Bos taurus OX=9913 GN=CLEC3B PE=2 SV=1
+	4.25898	9.62221	Q05718	sp|Q05718|IBP6_BOVIN Insulin-like growth factor-binding protein 6 OS=Bos taurus OX=9913 GN=IGFBP6 PE=2 SV=2
+	4.2486	9.59482	Q3SZB7	sp|Q3SZB7|F16P1_BOVIN Fructose-1,6-bisphosphatase 1 OS=Bos taurus OX=9913 GN=FBP1 PE=2 SV=3
+	5.40117	9.38626	P01888	sp|P01888|B2MG_BOVIN Beta-2-microglobulin OS=Bos taurus OX=9913 GN=B2M PE=1 SV=2
+	4.41901	9.37695	A0A3Q1MIW0	tr|A0A3Q1MIW0|A0A3Q1MIW0_BOVIN Alpha-fetoprotein OS=Bos taurus OX=9913 GN=AFP PE=1 SV=1
+	5.09868	9.29287	F1MKS5	tr|F1MKS5|F1MKS5_BOVIN Histidine-rich glycoprotein OS=Bos taurus OX=9913 GN=HRG PE=4 SV=3
+	5.16659	9.17725	Q5E9B1	sp|Q5E9B1|LDHB_BOVIN L-lactate dehydrogenase B chain OS=Bos taurus OX=9913 GN=LDHB PE=2 SV=4
+	4.33336	9.03925	A0A3Q1LJQ7	tr|A0A3Q1LJQ7|A0A3Q1LJQ7_BOVIN Adenylyl cyclase-associated protein OS=Bos taurus OX=9913 PE=3 SV=1
+	4.70218	8.96879	P33072	sp|P33072|LYOX_BOVIN Protein-lysine 6-oxidase OS=Bos taurus OX=9913 GN=LOX PE=1 SV=3
+	4.86953	8.86306	Q28035	sp|Q28035|GSTA1_BOVIN Glutathione S-transferase A1 OS=Bos taurus OX=9913 GN=GSTA1 PE=2 SV=3
+	3.74834	8.85003	Q2HJB6	tr|Q2HJB6|Q2HJB6_BOVIN Procollagen C-endopeptidase enhancer OS=Bos taurus OX=9913 GN=PCOLCE PE=2 SV=1
+	4.78363	8.80768	Q3SWW8	sp|Q3SWW8|TSP4_BOVIN Thrombospondin-4 OS=Bos taurus OX=9913 GN=THBS4 PE=2 SV=1
+	3.40788	8.74497	P01035	sp|P01035|CYTC_BOVIN Cystatin-C OS=Bos taurus OX=9913 GN=CST3 PE=1 SV=2
+	3.27569	8.63042	A0A452DJE4	tr|A0A452DJE4|A0A452DJE4_BOVIN Actin, aortic smooth muscle OS=Bos taurus OX=9913 GN=ACTA2 PE=3 SV=1
+	5.15032	8.60445	E1BB91	tr|E1BB91|E1BB91_BOVIN Collagen type VI alpha 3 chain OS=Bos taurus OX=9913 GN=COL6A3 PE=1 SV=2
+	5.66714	8.56143	A0A3S5ZPM3	tr|A0A3S5ZPM3|A0A3S5ZPM3_BOVIN 6-phosphogluconate dehydrogenase, decarboxylating OS=Bos taurus OX=9913 GN=PGD PE=1 SV=1
+	4.95015	8.53619	F1N102	tr|F1N102|F1N102_BOVIN Complement component C8 beta chain OS=Bos taurus OX=9913 GN=C8B PE=3 SV=3
+	2.23774	8.44169	Q28178	sp|Q28178|TSP1_BOVIN Thrombospondin-1 OS=Bos taurus OX=9913 GN=THBS1 PE=2 SV=2
+	4.35361	8.38343	G3X6N3	tr|G3X6N3|G3X6N3_BOVIN Serotransferrin OS=Bos taurus OX=9913 GN=TF PE=1 SV=2
+	5.22042	8.35541	E1BLA8	tr|E1BLA8|E1BLA8_BOVIN Golgi membrane protein 1 OS=Bos taurus OX=9913 GN=GOLM1 PE=3 SV=1
+	4.06995	8.35279	O77834	sp|O77834|PRDX6_BOVIN Peroxiredoxin-6 OS=Bos taurus OX=9913 GN=PRDX6 PE=1 SV=3
+	4.52476	8.34844	E1BCW0	tr|E1BCW0|E1BCW0_BOVIN HGF activator OS=Bos taurus OX=9913 GN=HGFAC PE=4 SV=3
+	5.80117	8.14859	Q9TTJ5	sp|Q9TTJ5|RGN_BOVIN Regucalcin OS=Bos taurus OX=9913 GN=RGN PE=2 SV=1
+	5.12768	8.08529	A0A3Q1MBX2	tr|A0A3Q1MBX2|A0A3Q1MBX2_BOVIN Uncharacterized protein OS=Bos taurus OX=9913 PE=3 SV=1
+	5.40396	8.06462	A0A452DIH7	tr|A0A452DIH7|A0A452DIH7_BOVIN Tubulin alpha chain OS=Bos taurus OX=9913 GN=TUBA4A PE=3 SV=1
+	5.35035	8.05832	A6QNW7	tr|A6QNW7|A6QNW7_BOVIN CD5 molecule like OS=Bos taurus OX=9913 GN=CD5L PE=2 SV=1
+	6.39649	8.042	P35445	sp|P35445|COMP_BOVIN Cartilage oligomeric matrix protein OS=Bos taurus OX=9913 GN=COMP PE=1 SV=2
+	5.42779	7.97252	P19858	sp|P19858|LDHA_BOVIN L-lactate dehydrogenase A chain OS=Bos taurus OX=9913 GN=LDHA PE=2 SV=2
+	3.70527	7.87627	P22226	sp|P22226|CTHL1_BOVIN Cathelicidin-1 OS=Bos taurus OX=9913 GN=CATHL1 PE=1 SV=2
+	3.36193	7.84736	A0A3Q1NJ24	tr|A0A3Q1NJ24|A0A3Q1NJ24_BOVIN Carboxypeptidase B2 OS=Bos taurus OX=9913 GN=CPB2 PE=3 SV=1
+	3.59951	7.80584	A0A5G2RCC2	tr|A0A5G2RCC2|A0A5G2RCC2_PIG Ras homolog family member F, filopodia associated OS=Sus scrofa OX=9823 GN=RHOF PE=4 SV=1
+	3.64413	7.71762	A5D7L1	tr|A5D7L1|A5D7L1_BOVIN C-type lectin domain containing 11A OS=Bos taurus OX=9913 GN=CLEC11A PE=2 SV=1
+	2.72682	7.61983	Q3T0A3	sp|Q3T0A3|CFAD_BOVIN Complement factor D OS=Bos taurus OX=9913 GN=CFD PE=2 SV=1
+	3.29451	7.59532	F1MER7	tr|F1MER7|F1MER7_BOVIN Heparan sulfate proteoglycan 2 OS=Bos taurus OX=9913 GN=HSPG2 PE=1 SV=2
+	5.59065	7.47984	Q0VCX1	sp|Q0VCX1|C1S_BOVIN Complement C1s subcomponent OS=Bos taurus OX=9913 GN=C1S PE=2 SV=2
+	3.97597	7.4407	A0A286ZXU2	tr|A0A286ZXU2|A0A286ZXU2_PIG Filamin A OS=Sus scrofa OX=9823 GN=FLNA PE=1 SV=2
+	3.13999	7.4361	Q3ZBU7	sp|Q3ZBU7|TBB4A_BOVIN Tubulin beta-4A chain OS=Bos taurus OX=9913 GN=TUBB4A PE=2 SV=1
+	3.66694	7.4254	F1MBC5	tr|F1MBC5|F1MBC5_BOVIN Coagulation factor IX OS=Bos taurus OX=9913 GN=F9 PE=4 SV=3
+	1.48061	7.41442	F1N169	tr|F1N169|F1N169_BOVIN Filamin A OS=Bos taurus OX=9913 GN=FLNA PE=1 SV=3
+	6.32884	7.34315	P01045	sp|P01045|KNG2_BOVIN Kininogen-2 OS=Bos taurus OX=9913 GN=KNG2 PE=1 SV=1
+	3.36634	7.31123	P07456	sp|P07456|IGF2_BOVIN Insulin-like growth factor II OS=Bos taurus OX=9913 GN=IGF2 PE=1 SV=4
+	4.12885	7.28791	F1SHM0	tr|F1SHM0|F1SHM0_PIG Pyruvate kinase OS=Sus scrofa OX=9823 GN=PKM PE=1 SV=4
+	2.79466	7.28277	F1MBS3	tr|F1MBS3|F1MBS3_BOVIN Transforming growth factor-beta-induced protein ig-h3 OS=Bos taurus OX=9913 GN=TGFBI PE=1 SV=3
+	3.54488	7.13447	P02070	sp|P02070|HBB_BOVIN Hemoglobin subunit beta OS=Bos taurus OX=9913 GN=HBB PE=1 SV=1
+	3.67515	7.1256	Q3SZJ4	sp|Q3SZJ4|PTGR1_BOVIN Prostaglandin reductase 1 OS=Bos taurus OX=9913 GN=PTGR1 PE=2 SV=1
+	3.38079	7.08843	Q2KJ63	sp|Q2KJ63|KLKB1_BOVIN Plasma kallikrein OS=Bos taurus OX=9913 GN=KLKB1 PE=2 SV=1
+	3.99188	6.89485	A4IFA5	tr|A4IFA5|A4IFA5_BOVIN VASN protein OS=Bos taurus OX=9913 GN=VASN PE=2 SV=1
+	3.28447	6.76615	A0A3Q1MN97	tr|A0A3Q1MN97|A0A3Q1MN97_BOVIN Vinculin OS=Bos taurus OX=9913 GN=VCL PE=1 SV=1
+	5.04509	6.73611	F1N1I6	tr|F1N1I6|F1N1I6_BOVIN Gelsolin OS=Bos taurus OX=9913 GN=GSN PE=1 SV=2
+	4.01531	6.68922	Q2KIT0	sp|Q2KIT0|HP20_BOVIN Protein HP-20 homolog OS=Bos taurus OX=9913 PE=2 SV=1
+	3.85242	6.64884	Q2KJB3	tr|Q2KJB3|Q2KJB3_BOVIN Angiopoietin-like 3 OS=Bos taurus OX=9913 GN=ANGPTL3 PE=2 SV=1
+	4.86517	6.64426	Q04967	sp|Q04967|HSP76_PIG Heat shock 70 kDa protein 6 OS=Sus scrofa OX=9823 GN=HSPA6 PE=1 SV=1
+	4.12592	6.63466	E1BH06	tr|E1BH06|E1BH06_BOVIN Complement component 4A OS=Bos taurus OX=9913 GN=C4A PE=1 SV=3
+	4.282	6.55153	P00745	sp|P00745|PROC_BOVIN Vitamin K-dependent protein C (Fragment) OS=Bos taurus OX=9913 GN=PROC PE=1 SV=1
+	5.29585	6.54098	P42916	sp|P42916|CL43_BOVIN Collectin-43 OS=Bos taurus OX=9913 GN=CL43 PE=1 SV=2
+	4.43183	6.51799	P02639	sp|P02639|S10A1_BOVIN Protein S100-A1 OS=Bos taurus OX=9913 GN=S100A1 PE=1 SV=2
+	4.33137	6.50884	A0A3Q1MLQ7	tr|A0A3Q1MLQ7|A0A3Q1MLQ7_BOVIN Talin 1 OS=Bos taurus OX=9913 GN=TLN1 PE=1 SV=1
+	4.12316	6.43465	A0A3Q1MBT3	tr|A0A3Q1MBT3|A0A3Q1MBT3_BOVIN Ig-like domain-containing protein OS=Bos taurus OX=9913 PE=4 SV=1
+	3.11492	6.41626	P02465	sp|P02465|CO1A2_BOVIN Collagen alpha-2(I) chain OS=Bos taurus OX=9913 GN=COL1A2 PE=1 SV=2
+	5.19115	6.29915	A0A287AK65	tr|A0A287AK65|A0A287AK65_PIG Argininosuccinate synthase OS=Sus scrofa OX=9823 GN=ASS1 PE=1 SV=1
+	3.4321	6.29464	P02584	sp|P02584|PROF1_BOVIN Profilin-1 OS=Bos taurus OX=9913 GN=PFN1 PE=1 SV=2
+	3.51782	6.25587	Q2KJF1	sp|Q2KJF1|A1BG_BOVIN Alpha-1B-glycoprotein OS=Bos taurus OX=9913 GN=A1BG PE=1 SV=1
+	3.74939	6.2093	A0A5G2QL09	tr|A0A5G2QL09|A0A5G2QL09_PIG S-adenosylmethionine synthase OS=Sus scrofa OX=9823 GN=MAT2A PE=1 SV=1
+	5.08075	6.09015	A6QLL8	tr|A6QLL8|A6QLL8_BOVIN Fructose-bisphosphate aldolase OS=Bos taurus OX=9913 GN=ALDOA PE=1 SV=1
+	3.88861	6.02438	P19034	sp|P19034|APOC2_BOVIN Apolipoprotein C-II OS=Bos taurus OX=9913 GN=APOC2 PE=1 SV=2
+	4.57957	5.89297	Q95122	sp|Q95122|CD14_BOVIN Monocyte differentiation antigen CD14 OS=Bos taurus OX=9913 GN=CD14 PE=2 SV=2
+	3.37723	5.78772	P19879	sp|P19879|MIME_BOVIN Mimecan OS=Bos taurus OX=9913 GN=OGN PE=1 SV=2
+	5.34731	5.78201	F1MX87	tr|F1MX87|F1MX87_BOVIN Complement C8 alpha chain OS=Bos taurus OX=9913 GN=C8A PE=3 SV=1
+	2.66312	5.74782	A0A3Q1NEQ0	tr|A0A3Q1NEQ0|A0A3Q1NEQ0_BOVIN Uncharacterized protein OS=Bos taurus OX=9913 GN=INHCA PE=1 SV=1
+	3.61141	5.6111	A0A3Q1MMU4	tr|A0A3Q1MMU4|A0A3Q1MMU4_BOVIN Uncharacterized protein OS=Bos taurus OX=9913 PE=4 SV=1
+	3.03259	5.47934	O02659	sp|O02659|MBL2_BOVIN Mannose-binding protein C OS=Bos taurus OX=9913 GN=MBL PE=2 SV=1
+	2.93019	5.44376	P82460	sp|P82460|THIO_PIG Thioredoxin OS=Sus scrofa OX=9823 GN=TXN PE=1 SV=3
+	4.24939	5.39376	P62802	sp|P62802|H4_PIG Histone H4 OS=Sus scrofa OX=9823 PE=1 SV=2
+	2.92375	5.39348	P00743	sp|P00743|FA10_BOVIN Coagulation factor X OS=Bos taurus OX=9913 GN=F10 PE=1 SV=1
+	2.72783	5.24493	Q2KJC7	tr|Q2KJC7|Q2KJC7_BOVIN Periostin OS=Bos taurus OX=9913 GN=POSTN PE=1 SV=1
+	2.87829	5.1711	A0A3Q1M3L6	tr|A0A3Q1M3L6|A0A3Q1M3L6_BOVIN Uncharacterized protein OS=Bos taurus OX=9913 PE=1 SV=1
+	4.21298	5.13282	I3LQ84	tr|I3LQ84|I3LQ84_PIG Collagen type VI alpha 2 chain OS=Sus scrofa OX=9823 GN=COL6A2 PE=1 SV=3
+	2.56162	5.04146	Q9GKR3	tr|Q9GKR3|Q9GKR3_BOVIN Vascular cell adhesion molecule 1 OS=Bos taurus OX=9913 GN=VCAM1 PE=2 SV=1
+	1.32192	4.93865	P07224	sp|P07224|PROS_BOVIN Vitamin K-dependent protein S OS=Bos taurus OX=9913 GN=PROS1 PE=1 SV=1
+	3.1015	4.93677	A0A3Q1M2P3	tr|A0A3Q1M2P3|A0A3Q1M2P3_BOVIN Alpha-1,4 glucan phosphorylase OS=Bos taurus OX=9913 GN=PYGL PE=1 SV=1
+	4.68436	4.92794	E1B805	tr|E1B805|E1B805_BOVIN Uncharacterized protein OS=Bos taurus OX=9913 GN=LOC528040 PE=4 SV=3
+	3.33094	4.9239	Q5E946	sp|Q5E946|PARK7_BOVIN Parkinson disease protein 7 homolog OS=Bos taurus OX=9913 GN=PARK7 PE=2 SV=1
+	2.11222	4.64478	F1N0X0	tr|F1N0X0|F1N0X0_BOVIN Protocadherin 12 OS=Bos taurus OX=9913 GN=PCDH12 PE=4 SV=1
+	3.22866	4.17038	A0A3Q1LS55	tr|A0A3Q1LS55|A0A3Q1LS55_BOVIN Alpha-1-acid glycoprotein OS=Bos taurus OX=9913 GN=ORM1 PE=3 SV=1
+	2.60266	3.42299	F1N0I3	tr|F1N0I3|F1N0I3_BOVIN Coagulation factor V OS=Bos taurus OX=9913 GN=F5 PE=3 SV=3
+	2.87272	3.32475	A0A3Q1NJB1	tr|A0A3Q1NJB1|A0A3Q1NJB1_BOVIN Ceruloplasmin OS=Bos taurus OX=9913 GN=CP PE=1 SV=1
+	2.18686	3.23773	Q3Y5Z3	sp|Q3Y5Z3|ADIPO_BOVIN Adiponectin OS=Bos taurus OX=9913 GN=ADIPOQ PE=1 SV=1
+	2.61244	3.16782	Q9BGI3	sp|Q9BGI3|PRDX2_BOVIN Peroxiredoxin-2 OS=Bos taurus OX=9913 GN=PRDX2 PE=2 SV=1
+	2.95736	3.02493	A0A3Q1MGB8	tr|A0A3Q1MGB8|A0A3Q1MGB8_BOVIN Protein AMBP OS=Bos taurus OX=9913 GN=KIF12 PE=3 SV=1
+	5.18083	2.99324	P81187	sp|P81187|CFAB_BOVIN Complement factor B OS=Bos taurus OX=9913 GN=CFB PE=1 SV=2
+	5.03192	2.92575	P12763	sp|P12763|FETUA_BOVIN Alpha-2-HS-glycoprotein OS=Bos taurus OX=9913 GN=AHSG PE=1 SV=2
+	2.95206	2.89251	Q7SIH1	sp|Q7SIH1|A2MG_BOVIN Alpha-2-macroglobulin OS=Bos taurus OX=9913 GN=A2M PE=1 SV=2
+	1.94271	2.75719	A5D984	tr|A5D984|A5D984_BOVIN Pyruvate kinase OS=Bos taurus OX=9913 GN=PKM PE=1 SV=1
+	5.12243	2.68666	Q95121	sp|Q95121|PEDF_BOVIN Pigment epithelium-derived factor OS=Bos taurus OX=9913 GN=SERPINF1 PE=1 SV=1
+	2.61501	2.62035	A5PJ69	tr|A5PJ69|A5PJ69_BOVIN SERPINA10 protein OS=Bos taurus OX=9913 GN=SERPINA10 PE=2 SV=1
+	4.49849	2.37279	A0A3Q1LSR2	tr|A0A3Q1LSR2|A0A3Q1LSR2_BOVIN Coagulation factor XIII B chain OS=Bos taurus OX=9913 GN=F13B PE=4 SV=1
+	3.7341	2.24735	Q2UVX4	sp|Q2UVX4|CO3_BOVIN Complement C3 OS=Bos taurus OX=9913 GN=C3 PE=1 SV=2
+	4.96379	-2.37293	G3N0S9	tr|G3N0S9|G3N0S9_BOVIN Uncharacterized protein OS=Bos taurus OX=9913 PE=4 SV=2
+	3.9899	-2.51969	A0A287BLD2	tr|A0A287BLD2|A0A287BLD2_PIG Collagen type I alpha 1 chain OS=Sus scrofa OX=9823 GN=COL1A1 PE=1 SV=1
+	3.24461	-2.51998	F1MYN5	tr|F1MYN5|F1MYN5_BOVIN Fibulin-1 OS=Bos taurus OX=9913 GN=FBLN1 PE=1 SV=3
+	3.14523	-2.56252	E1BMJ0	tr|E1BMJ0|E1BMJ0_BOVIN Serpin family G member 1 OS=Bos taurus OX=9913 GN=SERPING1 PE=3 SV=3
+	4.5096	-3.00465	P06868	sp|P06868|PLMN_BOVIN Plasminogen OS=Bos taurus OX=9913 GN=PLG PE=1 SV=2
+	3.35788	-3.55973	F1N3Q7	tr|F1N3Q7|F1N3Q7_BOVIN Apolipoprotein A-IV OS=Bos taurus OX=9913 GN=APOA4 PE=3 SV=2
+	2.87032	-4.71222	A0A3Q1N3I9	tr|A0A3Q1N3I9|A0A3Q1N3I9_BOVIN Uncharacterized protein OS=Bos taurus OX=9913 PE=1 SV=1
+	1.20269	-5.05278	P50441	sp|P50441|GATM_PIG Glycine amidinotransferase, mitochondrial OS=Sus scrofa OX=9823 GN=GATM PE=1 SV=2
+	4.52143	-5.35395	P00690	sp|P00690|AMYP_PIG Pancreatic alpha-amylase OS=Sus scrofa OX=9823 GN=AMY2 PE=1 SV=3
+	3.63676	-5.64633	G3N2D7	tr|G3N2D7|G3N2D7_BOVIN Ig-like domain-containing protein OS=Bos taurus OX=9913 PE=4 SV=2
+	3.38477	-5.80695	P22412	sp|P22412|DPEP1_PIG Dipeptidase 1 OS=Sus scrofa OX=9823 GN=DPEP1 PE=1 SV=1
+	3.38876	-5.82231	Q05443	sp|Q05443|LUM_BOVIN Lumican OS=Bos taurus OX=9913 GN=LUM PE=1 SV=1
+	3.09892	-5.91743	Q2KIW4	tr|Q2KIW4|Q2KIW4_BOVIN Lecithin-cholesterol acyltransferase OS=Bos taurus OX=9913 GN=LCAT PE=2 SV=1
+	2.94096	-6.07598	Q08E14	tr|Q08E14|Q08E14_BOVIN Collagen alpha-1(III) chain OS=Bos taurus OX=9913 GN=COL3A1 PE=2 SV=1
+	4.12007	-6.13752	P50448	sp|P50448|F12AI_BOVIN Factor XIIa inhibitor OS=Bos taurus OX=9913 PE=1 SV=1
+	3.7708	-6.19688	Q35916	sp|Q35916|COX3_PIG Cytochrome c oxidase subunit 3 OS=Sus scrofa OX=9823 GN=MT-CO3 PE=3 SV=2
+	3.38102	-6.31396	P63053	sp|P63053|RL40_PIG Ubiquitin-60S ribosomal protein L40 OS=Sus scrofa OX=9823 GN=UBA52 PE=1 SV=2
+	5.12947	-6.42701	I3LD13	tr|I3LD13|I3LD13_PIG SEC61 translocon subunit alpha 1 OS=Sus scrofa OX=9823 GN=SEC61A1 PE=1 SV=2
+	2.8706	-6.46036	A0A5G2QRU7	tr|A0A5G2QRU7|A0A5G2QRU7_PIG ADP/ATP translocase OS=Sus scrofa OX=9823 GN=SLC25A6 PE=3 SV=1
+	2.85443	-6.54487	A0A287AX21	tr|A0A287AX21|A0A287AX21_PIG Protein disulfide-isomerase OS=Sus scrofa OX=9823 GN=PDIA2 PE=1 SV=1
+	3.77762	-6.79341	P02067	sp|P02067|HBB_PIG Hemoglobin subunit beta OS=Sus scrofa OX=9823 GN=HBB PE=1 SV=3
+	3.50894	-6.79917	A0A3Q1LSX3	tr|A0A3Q1LSX3|A0A3Q1LSX3_BOVIN Hepatocyte growth factor-like protein OS=Bos taurus OX=9913 GN=MST1 PE=3 SV=1
+	4.4258	-6.87926	A0A287APS5	tr|A0A287APS5|A0A287APS5_PIG Dolichyl-diphosphooligosaccharide--protein glycotransferase OS=Sus scrofa OX=9823 GN=STT3A PE=1 SV=1
+	5.02926	-7.01082	I3LCP8	tr|I3LCP8|I3LCP8_PIG Serpin family B member 6 OS=Sus scrofa OX=9823 GN=SERPINB6 PE=1 SV=3
+	5.7488	-7.32157	A0A5G2RAA6	tr|A0A5G2RAA6|A0A5G2RAA6_PIG Deoxyribonuclease OS=Sus scrofa OX=9823 GN=DNASE1 PE=3 SV=1
+	2.59885	-7.36131	F1SEM2	tr|F1SEM2|F1SEM2_PIG Dolichyl-diphosphooligosaccharide--protein glycosyltransferase subunit 2 OS=Sus scrofa OX=9823 GN=RPN2 PE=1 SV=4
+	3.67401	-7.40865	P01965	sp|P01965|HBA_PIG Hemoglobin subunit alpha OS=Sus scrofa OX=9823 GN=HBA PE=1 SV=1
+	1.65751	-7.42522	C6L245	tr|C6L245|C6L245_PIG Putative trypsinogen OS=Sus scrofa OX=9823 GN=try PE=1 SV=1
+	3.87579	-7.50637	A0A5G2R865	tr|A0A5G2R865|A0A5G2R865_PIG Peptidylprolyl isomerase OS=Sus scrofa OX=9823 GN=FKBP11 PE=1 SV=1
+	2.0373	-7.61956	P09954	sp|P09954|CBPA1_PIG Carboxypeptidase A1 OS=Sus scrofa OX=9823 GN=CPA1 PE=1 SV=2
+	4.64769	-7.75366	A0A287BD05	tr|A0A287BD05|A0A287BD05_PIG Aquaporin OS=Sus scrofa OX=9823 GN=AQP12 PE=3 SV=2
+	4.56366	-7.78615	F1MM32	tr|F1MM32|F1MM32_BOVIN Sulfhydryl oxidase OS=Bos taurus OX=9913 GN=QSOX1 PE=3 SV=3
+	3.95809	-7.79311	F2Z5K9	tr|F2Z5K9|F2Z5K9_PIG Histone domain-containing protein OS=Sus scrofa OX=9823 PE=3 SV=3
+	3.73116	-7.83141	F1MLW7	tr|F1MLW7|F1MLW7_BOVIN Ig-like domain-containing protein OS=Bos taurus OX=9913 PE=4 SV=3
+	3.54439	-7.86768	A0A287BD64	tr|A0A287BD64|A0A287BD64_PIG Peptidase S1 domain-containing protein OS=Sus scrofa OX=9823 GN=LOC110261434 PE=4 SV=1
+	4.97309	-7.8955	A0A287AFS2	tr|A0A287AFS2|A0A287AFS2_PIG Albumin OS=Sus scrofa OX=9823 GN=ALB PE=1 SV=2
+	3.7239	-7.93957	P09955	sp|P09955|CBPB1_PIG Carboxypeptidase B OS=Sus scrofa OX=9823 GN=CPB1 PE=1 SV=5
+	4.8845	-7.99606	A0A287AQH8	tr|A0A287AQH8|A0A287AQH8_PIG Protein disulfide-isomerase OS=Sus scrofa OX=9823 GN=P4HB PE=3 SV=1
+	4.76338	-8.14705	A0A2C9F385	tr|A0A2C9F385|A0A2C9F385_PIG Epoxide hydrolase OS=Sus scrofa OX=9823 GN=EPHX1 PE=3 SV=1
+	4.39003	-8.5031	A0A5G2QIP4	tr|A0A5G2QIP4|A0A5G2QIP4_PIG Chymotrypsin-like elastase family member 1 OS=Sus scrofa OX=9823 GN=CELA1 PE=4 SV=1
+	4.96424	-8.50778	G3MY71	tr|G3MY71|G3MY71_BOVIN Ig-like domain-containing protein OS=Bos taurus OX=9913 PE=4 SV=2;tr|A0A3Q1MIL5|A0A3Q1MIL5_BOVIN Ig-like domain-containing protein OS=Bos taurus OX=9913 PE=4 SV=1
+	4.16647	-8.62765	F1S4T6	tr|F1S4T6|F1S4T6_PIG Triacylglycerol lipase OS=Sus scrofa OX=9823 GN=PNLIPRP2 PE=3 SV=3
+	4.61951	-8.64691	I3LGD6	tr|I3LGD6|I3LGD6_PIG Translocon-associated protein subunit gamma OS=Sus scrofa OX=9823 GN=SSR3 PE=1 SV=1
+	4.09978	-8.73011	P08419	sp|P08419|CEL2A_PIG Chymotrypsin-like elastase family member 2A OS=Sus scrofa OX=9823 GN=CELA2A PE=1 SV=1
+	4.56432	-9.47159	F1MC45	tr|F1MC45|F1MC45_BOVIN Uncharacterized protein OS=Bos taurus OX=9913 GN=LOC100336868 PE=4 SV=3
+	6.09358	-10.3855	I3LCF8	tr|I3LCF8|I3LCF8_PIG Chymotrypsin like OS=Sus scrofa OX=9823 GN=CTRL PE=4 SV=2
+	4.70315	-11.0048	I3LTW0	tr|I3LTW0|I3LTW0_PIG Transmembrane protein 97 OS=Sus scrofa OX=9823 GN=TMEM97 PE=3 SV=2
+	4.58278	-11.0948	P04416	sp|P04416|PA22_PIG Phospholipase A2, minor isoenzyme OS=Sus scrofa OX=9823 PE=1 SV=1
+	6.78812	-12.2378	I3LJ52	tr|I3LJ52|I3LJ52_PIG Peptidase S1 domain-containing protein OS=Sus scrofa OX=9823 GN=CTRB2 PE=4 SV=2
+	2.71202	-12.5052	I3LHI7	tr|I3LHI7|I3LHI7_PIG Peptidase S1 domain-containing protein OS=Sus scrofa OX=9823 GN=LOC100621820 PE=4 SV=2
+	7.04046	-16.2509	A0A5G2RJR8	tr|A0A5G2RJR8|A0A5G2RJR8_PIG Triacylglycerol lipase OS=Sus scrofa OX=9823 GN=PNLIP PE=3 SV=1

## Sheet: Fischers exact test
PS100 serum
C: Selection column	C: Selection value	C: Category column	C: Category value	N: Total size	N: Selection size	N: Category size	N: Intersection size	N: Enrichment factor	N: P value	N: Benj. Hoch. FDR
Student's T-test Test statistic Ser 100_Dig 100	+	KEGG name	Complement and coagulation cascades	280	118	21	17	1.9209	0.00017335	0.016988
Student's T-test Test statistic Ser 100_Dig 100	+	GOBP slim name	response to stimulus	280	118	62	39	1.4926	0.00011295	0.018636
PS100 digested
C: Selection column	C: Selection value	C: Category column	C: Category value	N: Total size	N: Selection size	N: Category size	N: Intersection size	N: Enrichment factor	N: P value	N: Benj. Hoch. FDR
Student's T-test Test statistic Ser 100_Dig 100	+	KEGG name	Complement and coagulation cascades	280	118	21	17	1.9209	0.00017335	0.016988
Student's T-test Test statistic Ser 100_Dig 100	+	GOBP slim name	response to stimulus	280	118	62	39	1.4926	0.00011295	0.018636
PS100 (+) serum
-
PS100 (+) digested
C: Selection column	C: Selection value	C: Category column	C: Category value	N: Total size	N: Selection size	N: Category size	N: Intersection size	N: Enrichment factor	N: P value	N: Benj. Hoch. FDR
Student's T-test Test statistic Ser Pos_Dig Pos	-	GOCC slim name	organelle	280	62	110	13	0.53372	0.00034762	0.0063932
Student's T-test Test statistic Ser Pos_Dig Pos	-	GOBP slim name	biological regulation	280	62	102	11	0.48703	0.00021142	0.034885
Student's T-test Test statistic Ser Pos_Dig Pos	-	GOCC slim name	extracellular organelle	280	62	94	10	0.48044	0.00038359	0.0063932
Student's T-test Test statistic Ser Pos_Dig Pos	-	GOCC slim name	vesicle	280	62	98	10	0.46083	0.00015805	0.0063932
PS100 (-) serum
-
PS100(-) digested
C: Selection column	C: Selection value	C: Category column	C: Category value	N: Total size	N: Selection size	N: Category size	N: Intersection size	N: Enrichment factor	N: P value	N: Benj. Hoch. FDR
Student's T-test Test statistic Ser neg_Dig Neg	-	Pfam	V-set	280	42	5	5	6.6667	6.1482e-05	0.011497
PS1000 serum
-
PS1000 digested
-

## Sheet: Raw data
T: Protein IDs	T: Majority protein IDs	T: Fasta headers		LFQ intensity Ser_100_1	LFQ intensity Ser_100_2	LFQ intensity Ser_100_3	LFQ intensity Ser_100_pos_1	LFQ intensity Ser_100_pos_2	LFQ intensity Ser_100_pos_3	LFQ intensity Ser_100_neg_1	LFQ intensity Ser_100_neg_2	LFQ intensity Ser_100_neg_3	LFQ intensity Ser_1000_1	LFQ intensity Ser_1000_2	LFQ intensity Ser_1000_3	LFQ intensity DIG_SER_100_1	LFQ intensity DIG_SER_100_2	LFQ intensity DIG_SER_100_3	LFQ intensity DIG_SER_100_pos_1	LFQ intensity DIG_SER_100_pos_2	LFQ intensity DIG_SER_100_pos_3	LFQ intensity DIG_SER_100_neg_1	LFQ intensity DIG_SER_100_neg_2	LFQ intensity DIG_SER_100_neg_3	LFQ intensity DIG_SER_1000_1	LFQ intensity DIG_SER_1000_2	LFQ intensity DIG_SER_1000_3	C: Only identified by site	C: Reverse	C: Potential contaminant	C: FilteredRows	C: GOMF name	C: GOBP slim name	C: GOCC slim name	C: KEGG name	C: Pfam	C: Student's T-test Significant Ser 100_Dig 100	C: Student's T-test Significant Ser Pos_Dig Pos	C: Student's T-test Significant Ser neg_Dig Neg	C: Student's T-test Significant Ser 1000_Dig 1000	C: Student's T-test significant	N: id	N: Number of proteins	N: Peptides	N: Unique peptides	N: Sequence coverage	N: Mol weight kDa	N: Sequence length	N: Q value
P12763	P12763	sp|P12763|FETUA_BOVIN Alpha-2-HS-glycoprotein OS=Bos taurus OX=9913 GN=AHSG PE=1 SV=2		35.8399	36.0308	35.821	30.6765	30.7292	30.8695	36.2759	36.4504	36.4581	33.4702	33.6088	33.7849	32.619	32.4697	31.8811	31.2062	30.2302	31.5071	33.1526	32.6522	32.3854	30.7011	30.608	30.7777					cysteine-type endopeptidase inhibitor activity;endopeptidase inhibitor activity;endopeptidase regulator activity;enzyme inhibitor activity;enzyme regulator activity;peptidase inhibitor activity;peptidase regulator activity	biological regulation;multicellular organismal process;regulation of transport;response to stimulus;response to stress	cell part;extracellular organelle;membrane;organelle;plasma membrane;vesicle		Cystatin	+		+	+	Ser 100_Dig 100;Ser 1000_Dig 1000;Ser neg_Dig Neg	235	1	211	211	75.2	38.418	359	0
P06868	P06868	sp|P06868|PLMN_BOVIN Plasminogen OS=Bos taurus OX=9913 GN=PLG PE=1 SV=2		32.6987	32.5519	32.899	26.3503	26.2126	26.6339	31.7758	31.9034	31.9188	29.0914	29.1275	29.0658	27.7667	27.9362	27.8908	28.9586	27.5846	28.8487	30.6464	30.2017	30.4727	32.3021	31.8244	32.1722					binding;catalytic activity;endopeptidase activity;hydrolase activity;peptidase activity;peptidase activity, acting on L-amino acid peptides;protein binding;protein domain specific binding;receptor binding;serine hydrolase activity;serine-type endopeptidase activity;serine-type peptidase activity	biological regulation;coagulation;multicellular organismal process;regulation of body fluid levels;tissue remodeling	extracellular region	Complement and coagulation cascades;Neuroactive ligand-receptor interaction;Staphylococcus aureus infection	Kringle;PAN_1;Trypsin	+			+	Ser 100_Dig 100;Ser 1000_Dig 1000	228	1	101	88	39.4	91.215	812	0
Q28085	Q28085	sp|Q28085|CFAH_BOVIN Complement factor H OS=Bos taurus OX=9913 GN=CFH PE=1 SV=3		32.6883	32.6258	32.7413	22.1246	23.0427	20.8838	31.9246	31.7812	32.1655	33.0543	33.3303	33.1965	26.7098	26.6591	26.4906	22.103	22.1486	22.6165	30.0221	28.6776	28.4152	31.2731	30.4992	31.0535						biological regulation;immune system process;macromolecule metabolic process;metabolic process;primary metabolic process;protein metabolic process;response to stimulus;response to stress	extracellular region	Complement and coagulation cascades;Staphylococcus aureus infection	Sushi	+				Ser 100_Dig 100	284	1	68	47	32.2	140.37	1236	0
Q2UVX4;CON__sp|P12247|CO3_RABIT	Q2UVX4	sp|Q2UVX4|CO3_BOVIN Complement C3 OS=Bos taurus OX=9913 GN=C3 PE=1 SV=2		32.6394	32.564	32.6328	32.7044	32.6265	32.6685	32.1458	32.6073	32.4368	31.5188	31.5682	31.5498	28.7896	28.7188	29.2657	29.1853	29.3302	28.9031	30.0091	29.762	29.8069	29.6214	29.2182	29.0551					binding;C5a anaphylatoxin chemotactic receptor binding;C5L2 anaphylatoxin chemotactic receptor binding;endopeptidase inhibitor activity;endopeptidase regulator activity;enzyme inhibitor activity;enzyme regulator activity;G-protein-coupled receptor binding;peptidase inhibitor activity;peptidase regulator activity;protein binding;receptor binding	biological regulation;cellular ketone metabolic process;cellular lipid metabolic process;cellular metabolic process;cellular process;immune system process;lipid metabolic process;macromolecule metabolic process;metabolic process;organic acid metabolic process;primary metabolic process;protein metabolic process;regulation of protein modification process;regulation of transport;response to stimulus…	extracellular space	Chagas disease (American trypanosomiasis);Complement and coagulation cascades;ko05152;Leishmaniasis;Phagosome;Staphylococcus aureus infection;Systemic lupus erythematosus	A2M;A2M_comp;A2M_N;A2M_N_2;A2M_recep;ANATO;NTR;Thiol-ester_cl	+	+		+	Ser 100_Dig 100;Ser 1000_Dig 1000;Ser Pos_Dig Pos	299	2	359	358	77.9	187.25	1661	0
P17697	P17697	sp|P17697|CLUS_BOVIN Clusterin OS=Bos taurus OX=9913 GN=CLU PE=1 SV=1		31.8192	31.3982	31.4803	31.7073	31.6753	31.6428	30.4403	30.341	30.2643	30.6827	30.7405	31.5178	27.3567	27.2326	27.2008	29.5565	29.9116	28.8263	28.2251	28.6425	28.5199	30.2063	29.7097	29.6126					binding;enzyme binding;misfolded protein binding;protein binding;ubiquitin protein ligase binding	biological regulation;cellular metabolic process;cellular process;macromolecule metabolic process;metabolic process;primary metabolic process;protein folding;protein metabolic process;regulation of protein modification process;regulation of protein stability;response to chemical stimulus;response to stimulus;response to stress	cell part;cytoplasmic membrane-bounded vesicle;cytosol;endoplasmic reticulum;extracellular space;intracellular membrane-bounded organelle;intracellular organelle;macromolecular complex;membrane;nucleus;organelle;vesicle		Clusterin	+				Ser 100_Dig 100	240	1	81	81	56.5	51.113	439	0
P01888	P01888	sp|P01888|B2MG_BOVIN Beta-2-microglobulin OS=Bos taurus OX=9913 GN=B2M PE=1 SV=2		31.7282	31.8271	31.6152	20.0172	18.9835	26.7521	31.2285	31.6669	31.601	28.1153	28.5332	28.2155	18.8856	27.7897	26.9535	19.355	20.4164	18.3321	19.3609	19.3567	19.8396	19.1591	18.4291	19.1171						biological regulation;cell activation;cell differentiation;cellular metabolic process;cellular process;developmental process;homeostatic process;immune system process;macromolecule metabolic process;metabolic process;primary metabolic process;protein folding;protein metabolic process;response to biotic stimulus;response to chemical stimulus;response to stimulus	cell part;extracellular organelle;extracellular space;Golgi apparatus;intracellular membrane-bounded organelle;intracellular organelle;macromolecular complex;MHC protein complex;organelle;protein complex;vesicle	Antigen processing and presentation	C1-set	+		+	+	Ser 100_Dig 100;Ser 1000_Dig 1000;Ser neg_Dig Neg	215	1	8	8	42.4	13.677	118	0
P81187	P81187	sp|P81187|CFAB_BOVIN Complement factor B OS=Bos taurus OX=9913 GN=CFB PE=1 SV=2		31.7292	31.7559	31.7066	26.1553	25.9768	25.9679	30.0443	30.2078	30.2438	28.8881	28.7125	28.8171	25.851	25.0441	19.0315	20.0082	26.392	25.8394	30.1234	29.0822	31.4932	25.973	25.7672	25.6979					catalytic activity;endopeptidase activity;hydrolase activity;peptidase activity;peptidase activity, acting on L-amino acid peptides;serine hydrolase activity;serine-type endopeptidase activity;serine-type peptidase activity	biological regulation;immune system process;macromolecule metabolic process;metabolic process;primary metabolic process;protein metabolic process;response to stimulus;response to stress	extracellular region	Complement and coagulation cascades;Staphylococcus aureus infection	Sushi;Trypsin;VWA	+			+	Ser 100_Dig 100;Ser 1000_Dig 1000	268	1	70	70	42.2	85.365	761	0
A0A452DHZ3	A0A452DHZ3	tr|A0A452DHZ3|A0A452DHZ3_BOVIN Plasma serine protease inhibitor OS=Bos taurus OX=9913 GN=SERPINA5 PE=3 SV=1		31.6568	32.0513	31.7895	29.1434	29.066	28.9638	30.5913	31.7955	30.9904	31.2655	30.8371	30.8772	18.757	20.1083	19.5763	20.5352	19.1583	27.413	18.1556	18.9518	19.1634	20.719	19.0968	18.6158										+	+	+	+	Ser 100_Dig 100;Ser 1000_Dig 1000;Ser neg_Dig Neg;Ser Pos_Dig Pos	57	1	17	17	51.9	43.567	389	0
A0A3Q1NJR8	A0A3Q1NJR8	tr|A0A3Q1NJR8|A0A3Q1NJR8_BOVIN Antithrombin-III OS=Bos taurus OX=9913 GN=SERPINC1 PE=3 SV=1		31.6421	32.2856	31.4148	28.7121	28.8125	28.8315	29.7811	29.7311	29.7156	30.3078	29.9334	30.0217	28.2433	27.8618	28.3167	27.7527	27.9981	27.2282	28.6121	28.6777	28.0423	28.4889	28.7776	28.3635										+				Ser 100_Dig 100	54	1	33	33	44.7	60.068	530	0
P63103	P63103	sp|P63103|1433Z_BOVIN 14-3-3 protein zeta/delta OS=Bos taurus OX=9913 GN=YWHAZ PE=1 SV=1		31.4337	31.8089	31.6521	31.7088	31.6691	31.5606	29.4575	30.0525	29.2498	30.1208	29.9272	29.8974	20.0538	18.9837	19.4641	29.0044	29.391	28.8408	19.8471	19.2906	19.5144	19.8993	19.6348	19.3168						cellular component assembly;cellular component organization;cellular process;establishment of localization;Golgi organization;organelle organization	cell part;cytoplasmic membrane-bounded vesicle;extracellular organelle;intracellular membrane-bounded organelle;intracellular organelle;nucleus;organelle;vesicle	Cell cycle;Neurotrophin signaling pathway;Oocyte meiosis	2003-03-14	+	+	+	+	Ser 100_Dig 100;Ser 1000_Dig 1000;Ser neg_Dig Neg;Ser Pos_Dig Pos	263	1	15	15	51.4	27.745	245	0
F1MYN5	F1MYN5	tr|F1MYN5|F1MYN5_BOVIN Fibulin-1 OS=Bos taurus OX=9913 GN=FBLN1 PE=1 SV=3		31.4183	31.435	31.2118	28.3286	27.8917	27.6828	31.0707	31.1604	31.294	27.7821	27.8861	27.7525	27.8702	27.7222	27.9873	27.2669	27.059	26.9516	31.196	31.647	31.4086	29.8614	30.7157	30.4035					binding;calcium ion binding;cation binding;enzyme activator activity;enzyme regulator activity;ion binding;metal ion binding;peptidase activator activity;peptidase regulator activity	cellular component organization;cellular process;extracellular matrix organization;extracellular structure organization	extracellular organelle;extracellular space;organelle;vesicle		ANATO;cEGF;EGF_CA	+			+	Ser 100_Dig 100;Ser 1000_Dig 1000	142	1	44	44	23.2	77.365	703	0
P34955	P34955	sp|P34955|A1AT_BOVIN Alpha-1-antiproteinase OS=Bos taurus OX=9913 GN=SERPINA1 PE=1 SV=1		31.3196	31.2802	31.3754	35.4115	35.6171	35.5726	30.0214	29.752	29.6465	29.4819	29.2571	29.1769	28.1418	28.6902	28.7002	30.0846	30.6756	29.1482	29.5591	29.2381	28.9847	31.3438	30.7445	30.6774					endopeptidase inhibitor activity;endopeptidase regulator activity;enzyme inhibitor activity;enzyme regulator activity;peptidase inhibitor activity;peptidase regulator activity;serine-type endopeptidase inhibitor activity	biological regulation	cell part;endoplasmic reticulum;extracellular organelle;extracellular space;Golgi apparatus;intracellular membrane-bounded organelle;intracellular organelle;organelle;vesicle	Complement and coagulation cascades	Serpin	+	+			Ser 100_Dig 100;Ser Pos_Dig Pos	251	1	205	205	76	46.103	416	0
F1MVK1	F1MVK1	tr|F1MVK1|F1MVK1_BOVIN Uncharacterized protein OS=Bos taurus OX=9913 GN=LOC107131209 PE=4 SV=3		31.2537	31.2859	31.0168	30.4909	30.381	30.2821	31.0198	31.1894	30.9864	30.9948	31.1879	31.0891	30.3303	30.4511	31.5733	26.2058	25.788	25.667	30.9188	30.8489	30.9097	29.3832	29.0178	28.9176					endopeptidase inhibitor activity;endopeptidase regulator activity;enzyme inhibitor activity;enzyme regulator activity;peptidase inhibitor activity;peptidase regulator activity		extracellular space		A2M;A2M_comp;A2M_N_2;A2M_recep;ANATO;Thiol-ester_cl		+			Ser Pos_Dig Pos	138	1	191	36	65.4	192.22	1735	0
G3N0S9	G3N0S9	tr|G3N0S9|G3N0S9_BOVIN Uncharacterized protein OS=Bos taurus OX=9913 PE=4 SV=2		31.2447	31.1606	31.1209	30.6134	30.5688	30.7322	30.7156	30.8038	30.776	29.9063	30.1049	30.0413	29.7221	29.6997	29.6099	32.4674	32.432	32.7292	29.7582	29.9606	29.997	32.2787	32.3897	32.5028									Sushi				+	Ser 1000_Dig 1000	181	1	46	46	62.5	21.488	192	0
P60712	P60712	sp|P60712|ACTB_BOVIN Actin, cytoplasmic 1 OS=Bos taurus OX=9913 GN=ACTB PE=1 SV=1		31.0627	31.1531	30.9053	32.0059	32.1729	32.2506	31.1185	30.8788	30.7909	30.5146	30.7401	30.7201	29.4318	29.3268	29.0877	29.2289	28.8841	29.0141	28.4572	28.4296	28.408	29.8713	29.8504	30.2912					adenyl nucleotide binding;adenyl ribonucleotide binding;ATP binding;binding;nucleotide binding;purine nucleotide binding;purine ribonucleoside triphosphate binding;purine ribonucleotide binding;ribonucleotide binding	cellular metabolic process;cellular process;macromolecule metabolic process;metabolic process;primary metabolic process;protein folding;protein metabolic process	cell part;cytoskeleton;cytosol;intracellular non-membrane-bounded organelle;intracellular organelle;macromolecular complex;membrane;organelle;plasma membrane;protein complex	Adherens junction;Arrhythmogenic right ventricular cardiomyopathy (ARVC);Bacterial invasion of epithelial cells;Dilated cardiomyopathy;Focal adhesion;Hypertrophic cardiomyopathy (HCM);Leukocyte transendothelial migration;Pathogenic Escherichia coli infection;Phagosome;Phototransduction - fly;Regulation of actin cytoskeleton;Shigellosis;Tight junction;Vibrio cholerae infection;Viral myocarditis	Actin		+	+		Ser neg_Dig Neg;Ser Pos_Dig Pos	257	1	96	42	75.7	41.736	375	0
P00735	P00735	sp|P00735|THRB_BOVIN Prothrombin OS=Bos taurus OX=9913 GN=F2 PE=1 SV=2		31.051	30.7148	31.0078	29.6125	29.691	29.5296	30.3981	30.7461	30.6206	30.8092	30.7292	31.5486	26.7157	27.785	26.2593	29.0435	26.7365	28.3229	30.2087	29.7341	29.2966	32.1856	31.8273	32.0888					binding;calcium ion binding;catalytic activity;cation binding;endopeptidase activity;fibrinogen binding;hydrolase activity;ion binding;metal ion binding;molecular transducer activity;peptidase activity;peptidase activity, acting on L-amino acid peptides;protein binding;protein complex binding;receptor activity;serine hydrolase activity;serine-type endopeptidase activity;serine-type peptidase acti…	biological regulation;cell activation;cellular component assembly;cellular component organization;cellular homeostasis;cellular ion homeostasis;cellular macromolecular complex assembly;cellular process;homeostatic process;macromolecular complex assembly;macromolecule metabolic process;metabolic process;primary metabolic process;protein complex assembly;protein metabolic process;protein polymeriza…	extracellular organelle;organelle;vesicle	Complement and coagulation cascades;Neuroactive ligand-receptor interaction;Regulation of actin cytoskeleton	Gla;Kringle;Thrombin_light;Trypsin	+				Ser 100_Dig 100	206	1	46	46	32.3	70.505	625	0
F1N0I3	F1N0I3	tr|F1N0I3|F1N0I3_BOVIN Coagulation factor V OS=Bos taurus OX=9913 GN=F5 PE=3 SV=3		30.9982	30.3677	30.4051	29.9503	30.6074	29.7285	30.3664	30.5761	30.5717	33.0984	33.095	33.3033	24.8537	30.4704	25.1671	30.3678	30.7566	29.4695	29.681	28.3036	28.7151	29.8243	28.8358	30.5676					binding;cation binding;copper ion binding;ion binding;metal ion binding;transition metal ion binding	biological regulation;coagulation;multicellular organismal process;regulation of body fluid levels			Cu-oxidase_3;F5_F8_type_C;LSPR				+	Ser 1000_Dig 1000	146	1	127	127	45.9	239.54	2121	0
A0A3Q1MGB8	A0A3Q1MGB8	tr|A0A3Q1MGB8|A0A3Q1MGB8_BOVIN Protein AMBP OS=Bos taurus OX=9913 GN=KIF12 PE=3 SV=1		30.9653	30.7206	31.1239	29.7022	29.6377	30.3179	29.7099	29.8571	29.8965	30.5986	30.5217	30.426	26.3488	25.5707	26.7053	25.9137	26.7763	26.4723	30.7868	31.662	31.4449	27.4113	26.9156	28.1446										+	+		+	Ser 100_Dig 100;Ser 1000_Dig 1000;Ser Pos_Dig Pos	39	1	22	22	24	56.224	516	0
Q2KJF1	Q2KJF1	sp|Q2KJF1|A1BG_BOVIN Alpha-1B-glycoprotein OS=Bos taurus OX=9913 GN=A1BG PE=1 SV=1		30.8829	30.8438	30.7871	23.4022	23.6775	23.4956	29.9163	29.4994	29.6821	25.0138	25.2428	26.2209	19.6567	20.6237	19.0144	19.4334	19.5879	18.9665	19.6394	19.4352	20.2387	19.5369	18.4728	19.7002							extracellular organelle;organelle;vesicle			+	+	+	+	Ser 100_Dig 100;Ser 1000_Dig 1000;Ser neg_Dig Neg;Ser Pos_Dig Pos	298	1	17	17	33.4	53.553	503	0
F1N169	F1N169	tr|F1N169|F1N169_BOVIN Filamin A OS=Bos taurus OX=9913 GN=FLNA PE=1 SV=3		30.8755	30.7706	30.7466	29.1243	28.4869	28.916	30.1515	29.4447	30.2193	29.9598	30.0869	30.1517	18.2241	23.793	23.1098	20.2634	24.2691	18.3538	19.1693	28.7077	18.7627	19.9148	27.2654	20.7749					molecular transducer activity;signal transducer activity	anatomical structure formation involved in morphogenesis;anatomical structure morphogenesis;biological adhesion;biological regulation;cell adhesion;cell morphogenesis;cellular component assembly;cellular component morphogenesis;cellular component organization;cellular localization;cellular membrane organization;cellular process;cytoskeleton organization;developmental process;endosome transport;es…	cell part;cytoskeleton;extracellular organelle;intracellular membrane-bounded organelle;intracellular non-membrane-bounded organelle;intracellular organelle;macromolecular complex;membrane;nucleus;organelle;plasma membrane;protein complex;vesicle		CH;Filamin	+	+	+	+	Ser 100_Dig 100;Ser 1000_Dig 1000;Ser neg_Dig Neg;Ser Pos_Dig Pos	149	1	82	14	34	280.92	2647	0
F6QND5	F6QND5	tr|F6QND5|F6QND5_BOVIN Fibrinogen alpha chain OS=Bos taurus OX=9913 GN=FGA PE=4 SV=1		30.7771	30.8874	30.8801	29.6749	29.657	29.6993	32.3215	32.4384	32.3846	30.0061	29.9814	29.9477	19.9675	18.4403	19.1123	24.0067	23.8484	24.0284	25.7579	26.426	28.1736	27.5019	29.2763	26.9329										+	+	+		Ser 100_Dig 100;Ser neg_Dig Neg;Ser Pos_Dig Pos	174	1	91	91	55.6	94.733	863	0
F1MMD7	F1MMD7	tr|F1MMD7|F1MMD7_BOVIN Inter-alpha-trypsin inhibitor heavy chain H4 OS=Bos taurus OX=9913 GN=ITIH4 PE=3 SV=3		30.7169	30.5863	30.4433	31.6547	31.6798	31.6978	30.8755	30.9229	30.9483	31.9145	32.086	32.0548	30.418	30.3643	31.5336	28.746	27.7224	27.7553	30.8834	30.6607	30.5445	30.9585	30.5844	30.4136					endopeptidase inhibitor activity;endopeptidase regulator activity;enzyme inhibitor activity;enzyme regulator activity;peptidase inhibitor activity;peptidase regulator activity;serine-type endopeptidase inhibitor activity	amine metabolic process;carbohydrate metabolic process;macromolecule metabolic process;metabolic process;nitrogen compound metabolic process;polysaccharide metabolic process;primary metabolic process;response to chemical stimulus;response to stimulus;response to stress	cell part;cytoplasm;extracellular organelle;membrane;organelle;plasma membrane;vesicle		ITI_HC_C;VIT;VWA		+			Ser Pos_Dig Pos	133	1	221	221	79.3	101.51	916	0
A0A3Q1M2A8	A0A3Q1M2A8	tr|A0A3Q1M2A8|A0A3Q1M2A8_BOVIN Complement factor I OS=Bos taurus OX=9913 GN=CFI PE=1 SV=1		30.7155	30.6976	30.6026	19.0734	22.0912	20.0482	30.5291	30.6081	30.2145	30.505	30.687	30.3762	18.4653	17.9595	26.0735	18.7576	23.8172	18.36	20.0184	19.2216	18.1587	19.5505	17.8788	19.6263										+		+	+	Ser 100_Dig 100;Ser 1000_Dig 1000;Ser neg_Dig Neg	33	1	27	27	28.1	64.922	581	0
Q7SIH1	Q7SIH1	sp|Q7SIH1|A2MG_BOVIN Alpha-2-macroglobulin OS=Bos taurus OX=9913 GN=A2M PE=1 SV=2		30.6543	30.6231	30.8361	32.4579	32.4054	32.3699	31.2429	31.5164	31.2395	30.7196	30.6314	30.6531	28.7036	28.6099	29.4495	27.6634	27.9422	27.4985	28.1488	28.0792	28.0995	27.1868	27.759	28.3807					endopeptidase inhibitor activity;endopeptidase regulator activity;enzyme inhibitor activity;enzyme regulator activity;peptidase inhibitor activity;peptidase regulator activity;serine-type endopeptidase inhibitor activity	biological regulation;cell differentiation;cellular process;developmental process	extracellular organelle;organelle;vesicle	Complement and coagulation cascades	A2M;A2M_comp;A2M_N;A2M_N_2;A2M_recep;Thiol-ester_cl		+	+	+	Ser 1000_Dig 1000;Ser neg_Dig Neg;Ser Pos_Dig Pos	323	1	194	190	69.2	167.57	1510	0
Q58D62	Q58D62	sp|Q58D62|FETUB_BOVIN Fetuin-B OS=Bos taurus OX=9913 GN=FETUB PE=1 SV=1		30.6458	30.4456	30.4525	28.4935	28.5489	28.7422	30.6784	30.417	30.3413	28.6843	28.7211	28.5387	30.1071	30.4559	30.2664	28.9356	28.5029	29.2079	29.6958	29.5758	29.9347	28.147	27.7237	28.0858					cysteine-type endopeptidase inhibitor activity;endopeptidase inhibitor activity;endopeptidase regulator activity;enzyme inhibitor activity;enzyme regulator activity;metalloendopeptidase inhibitor activity;metalloenzyme inhibitor activity;metalloenzyme regulator activity;peptidase inhibitor activity;peptidase regulator activity	biological regulation;cell recognition;cellular process	extracellular organelle;extracellular space;organelle;vesicle		Cystatin						315	1	38	38	52.5	42.663	387	0
P56652	P56652	sp|P56652|ITIH3_BOVIN Inter-alpha-trypsin inhibitor heavy chain H3 OS=Bos taurus OX=9913 GN=ITIH3 PE=1 SV=2		30.5707	30.5695	30.6508	32.8755	33.112	33.0024	29.8941	29.9481	29.9327	28.3946	28.3772	28.4203	29.0251	29.6687	29.6794	29.4835	29.2327	29.1277	28.9215	29.5289	29.2697	28.9827	28.7378	28.9595					endopeptidase inhibitor activity;endopeptidase regulator activity;enzyme inhibitor activity;enzyme regulator activity;peptidase inhibitor activity;peptidase regulator activity;serine-type endopeptidase inhibitor activity	amine metabolic process;carbohydrate metabolic process;macromolecule metabolic process;metabolic process;nitrogen compound metabolic process;polysaccharide metabolic process;primary metabolic process	extracellular organelle;organelle;vesicle		ITI_HC_C;VIT;VWA		+			Ser Pos_Dig Pos	256	1	145	144	71.4	99.55	891	0
Q3SZV7	Q3SZV7	sp|Q3SZV7|HEMO_BOVIN Hemopexin OS=Bos taurus OX=9913 GN=HPX PE=2 SV=1		30.4219	29.6884	30.1147	30.6713	30.7729	30.6697	29.8457	30.0267	30.4065	27.792	27.7332	27.5339	29.8665	29.7844	29.3706	29.6979	29.7142	29.4767	30.3316	30.3218	30.3811	30.2149	29.7785	29.7159					binding;cation binding;ion binding;metal ion binding	biological regulation;cellular metabolic process;cellular process;cofactor metabolic process;establishment of localization;heterocycle metabolic process;macromolecule metabolic process;metabolic process;nitrogen compound metabolic process;pigment metabolic process;regulation of protein modification process;transport	extracellular organelle;organelle;vesicle		Hemopexin						308	1	47	47	43.1	52.209	459	0
F1N1I6	F1N1I6	tr|F1N1I6|F1N1I6_BOVIN Gelsolin OS=Bos taurus OX=9913 GN=GSN PE=1 SV=2		30.3527	30.4339	31.0224	30.8547	30.467	30.546	29.9784	30.1605	29.843	32.9811	33.2759	33.4334	21.9069	22.0919	20.4228	23.9773	22.8323	23.9384	25.9279	23.9621	26.4268	26.485	26.1598	26.8373					binding;calcium ion binding;cation binding;ion binding;metal ion binding	anatomical structure morphogenesis;biological regulation;cellular component morphogenesis;cellular component organization;cellular process;cytoskeleton organization;developmental process;establishment of localization;organelle organization;regulation of organelle organization;transport;vesicle-mediated transport	cell part;cell projection;extracellular organelle;organelle;vesicle	Fc gamma R-mediated phagocytosis;Regulation of actin cytoskeleton	Gelsolin	+	+	+	+	Ser 100_Dig 100;Ser 1000_Dig 1000;Ser neg_Dig Neg;Ser Pos_Dig Pos	150	1	132	132	64.4	92.083	846	0
A6QNW7	A6QNW7	tr|A6QNW7|A6QNW7_BOVIN CD5 molecule like OS=Bos taurus OX=9913 GN=CD5L PE=2 SV=1		30.3231	30.0418	30.1752	27.4217	27.1462	27.4876	30.4409	30.5159	30.1772	26.7706	26.8547	26.9131	18.1693	18.0413	19.1715	23.682	19.5787	24.4349	18.9501	19.1989	19.5162	19.0753	18.3257	18.9626					cargo receptor activity;receptor activity;scavenger receptor activity		cell part;membrane		SRCR	+	+	+	+	Ser 100_Dig 100;Ser 1000_Dig 1000;Ser neg_Dig Neg;Ser Pos_Dig Pos	86	1	10	10	15.1	50.211	451	0
F1SFA7	F1SFA7	tr|F1SFA7|F1SFA7_PIG Collagen type I alpha 2 chain OS=Sus scrofa OX=9823 GN=COL1A2 PE=1 SV=2		30.2886	30.3106	29.8652	19.2544	20.6669	20.7364	29.0029	28.2874	28.5496	27.3394	27.5396	27.4658	33.3568	31.542	30.9259	29.7178	30.3591	30.4401	28.3981	28.491	29.1631	28.6726	29.8258	28.772					extracellular matrix structural constituent;structural molecule activity				COLFI;Collagen		+			Ser Pos_Dig Pos	163	1	36	17	21.1	104.44	1135	0
P02081	P02081	sp|P02081|HBBF_BOVIN Hemoglobin fetal subunit beta OS=Bos taurus OX=9913 PE=1 SV=1		30.2679	30.2302	30.2171	32.3982	32.3221	32.4821	31.1926	31.3778	31.334	33.4581	33.2619	33.2619	29.2709	29.2132	29.3756	31.3748	31.9205	31.2176	31.1323	30.802	30.7927	31.8327	31.6662	31.5358					binding;cation binding;heme binding;ion binding;iron ion binding;metal ion binding;oxygen binding;oxygen transporter activity;substrate-specific transporter activity;tetrapyrrole binding;transition metal ion binding;transporter activity		cell part;macromolecular complex;protein complex		Globin						220	1	120	94	95.2	15.859	145	0
Q6URK6	Q6URK6	sp|Q6URK6|CADH5_BOVIN Cadherin-5 OS=Bos taurus OX=9913 GN=CDH5 PE=2 SV=1		30.2621	29.9747	30.457	25.2178	25.284	25.1456	27.84	28.0986	28.027	24.9895	25.1113	25.2274	23.7418	23.811	23.5216	22.6417	21.0769	19.2806	23.0866	22.1398	22.0246	23.5957	23.443	23.2807					binding;calcium ion binding;cation binding;ion binding;metal ion binding	biological adhesion;biological regulation;cell adhesion;cellular process;developmental maturation;developmental process	cell part;membrane;plasma membrane	Cell adhesion molecules (CAMs);Leukocyte transendothelial migration	Cadherin;Cadherin_C	+	+	+		Ser 100_Dig 100;Ser neg_Dig Neg;Ser Pos_Dig Pos	322	1	35	35	35.4	87.466	783	0
F1MY85	F1MY85	tr|F1MY85|F1MY85_BOVIN Complement C5a anaphylatoxin OS=Bos taurus OX=9913 GN=C5 PE=1 SV=3		30.2143	30.2505	30.3172	23.7623	23.8277	23.5295	27.8593	28.209	28.092	27.2636	27.2884	27.5122	25.4802	24.235	26.6763	20.9107	20.8266	20.9416	29.894	30.0753	29.5988	26.5898	25.1073	25.82					endopeptidase inhibitor activity;endopeptidase regulator activity;enzyme inhibitor activity;enzyme regulator activity;peptidase inhibitor activity;peptidase regulator activity	biological regulation;developmental process;embryo development;immune system process;macromolecule metabolic process;metabolic process;primary metabolic process;protein metabolic process;regulation of transport;response to stimulus;response to stress	extracellular organelle;extracellular space;organelle;vesicle		A2M;A2M_comp;A2M_N;A2M_N_2;A2M_recep;ANATO;NTR	+	+			Ser 100_Dig 100;Ser Pos_Dig Pos	141	1	90	90	39.7	188.79	1677	0
F1MX87	F1MX87	tr|F1MX87|F1MX87_BOVIN Complement C8 alpha chain OS=Bos taurus OX=9913 GN=C8A PE=3 SV=1		30.1299	30.1425	30.1009	20.5295	20.2674	17.7578	29.3586	29.6609	29.3667	25.5869	26.1094	25.6686	18.375	18.5822	19.2061	19.1584	19.0099	19.4293	18.285	19.6212	20.9031	20.076	20.0378	19.9051						biological regulation;immune system process;macromolecule metabolic process;metabolic process;primary metabolic process;protein metabolic process;response to stimulus	cell part;extracellular organelle;macromolecular complex;organelle;protein complex;vesicle		Ldl_recept_a;MACPF;TSP_1	+		+	+	Ser 100_Dig 100;Ser 1000_Dig 1000;Ser neg_Dig Neg	140	1	11	11	17.1	66.276	589	0
P01017	P01017	sp|P01017|ANGT_BOVIN Angiotensinogen OS=Bos taurus OX=9913 GN=AGT PE=1 SV=2		30.0469	29.9836	29.6727	33.2897	33.2062	33.1315	28.615	28.7945	28.6975	28.8007	27.9914	28.0797	30.6574	29.8949	30.5109	25.9547	25.9351	25.6137	27.9559	27.539	27.7298	26.9422	25.7189	29.3791						biological regulation;cellular process;circulatory system process;establishment of localization;exocytosis;multicellular organismal process;secretion;transport;vesicle-mediated transport	extracellular region				+			Ser Pos_Dig Pos	209	1	73	73	69.7	51.424	476	0
Q0VCM5	Q0VCM5	sp|Q0VCM5|ITIH1_BOVIN Inter-alpha-trypsin inhibitor heavy chain H1 OS=Bos taurus OX=9913 GN=ITIH1 PE=1 SV=1		29.8762	29.8584	30.0779	29.2328	28.8074	28.8693	29.1529	29.7905	29.7518	27.2029	27.264	27.1518	25.8837	25.5249	25.5814	26.7647	25.7257	28.252	29.9027	30.1761	31.0787	26.1584	26.7057	27.8112					endopeptidase inhibitor activity;endopeptidase regulator activity;enzyme inhibitor activity;enzyme regulator activity;peptidase inhibitor activity;peptidase regulator activity;serine-type endopeptidase inhibitor activity	amine metabolic process;carbohydrate metabolic process;macromolecule metabolic process;metabolic process;nitrogen compound metabolic process;polysaccharide metabolic process;primary metabolic process	extracellular region		ITI_HC_C;VIT;VWA	+				Ser 100_Dig 100	278	1	65	64	48.3	101.24	906	0
Q9TTE1	Q9TTE1	sp|Q9TTE1|SPA31_BOVIN Serpin A3-1 OS=Bos taurus OX=9913 GN=SERPINA3-1 PE=1 SV=3		29.8358	29.7084	29.6112	28.8851	28.7721	28.7562	29.3298	29.2999	29.3947	27.0691	27.25	27.3016	27.1707	26.9121	27.5236	28.705	28.0412	28.9644	27.0843	26.6642	27.0254	26.4162	26.9087	26.8808					cysteine-type endopeptidase inhibitor activity;endopeptidase inhibitor activity;endopeptidase regulator activity;enzyme inhibitor activity;enzyme regulator activity;peptidase inhibitor activity;peptidase regulator activity;serine-type endopeptidase inhibitor activity	biological regulation	cell part;cytoplasm;cytoplasmic membrane-bounded vesicle;extracellular space;intracellular membrane-bounded organelle;intracellular organelle;organelle;vesicle		Serpin						330	1	26	2	43.8	46.236	411	0
Q3MHN2	Q3MHN2	sp|Q3MHN2|CO9_BOVIN Complement component C9 OS=Bos taurus OX=9913 GN=C9 PE=2 SV=1		29.6413	29.2777	29.9806	26.418	26.6428	26.556	29.0568	29.0074	29.0113	29.4656	29.4116	29.263	19.862	19.1505	19.4932	24.4767	23.704	24.241	18.2572	18.4524	20.0488	19.1218	19.9864	19.0802						biological regulation;cell death;cellular process;death;immune system process;macromolecule metabolic process;metabolic process;primary metabolic process;protein metabolic process;response to stimulus;response to stress	cell part;cytoplasm;extracellular organelle;macromolecular complex;organelle;protein complex;vesicle	Amoebiasis;Complement and coagulation cascades;Prion diseases;Systemic lupus erythematosus	Ldl_recept_a;MACPF	+	+	+	+	Ser 100_Dig 100;Ser 1000_Dig 1000;Ser neg_Dig Neg;Ser Pos_Dig Pos	303	1	27	27	36.7	61.998	548	0
Q5E9F5	Q5E9F5	sp|Q5E9F5|TAGL2_BOVIN Transgelin-2 OS=Bos taurus OX=9913 GN=TAGLN2 PE=2 SV=3		29.5794	29.294	29.2386	27.2051	27.535	27.3765	28.9707	28.7112	29.0468	29.9761	29.7814	29.9164	18.3747	19.794	18.9096	18.9494	19.5317	19.3004	19.2734	19.6126	19.6127	18.6932	19.1458	19.4039						cell differentiation;cellular process;developmental process	extracellular organelle;organelle;vesicle		Calponin;CH	+	+	+	+	Ser 100_Dig 100;Ser 1000_Dig 1000;Ser neg_Dig Neg;Ser Pos_Dig Pos	320	1	18	18	74.9	22.426	199	0
P13384	P13384	sp|P13384|IBP2_BOVIN Insulin-like growth factor-binding protein 2 OS=Bos taurus OX=9913 GN=IGFBP2 PE=1 SV=2		29.5763	29.6953	29.8135	24.4167	19.471	23.6685	28.9271	28.9621	28.7854	31.1804	31.3459	31.1864	18.2245	18.611	19.3904	19.0912	20.2246	18.7927	19.2675	20.0742	19.9595	19.8007	20.8109	19.9819					binding;growth factor binding;insulin-like growth factor binding;insulin-like growth factor I binding;insulin-like growth factor II binding;protein binding	biological regulation;response to chemical stimulus;response to endogenous stimulus;response to stimulus	extracellular region;extracellular space		IGFBP;Thyroglobulin_1	+		+	+	Ser 100_Dig 100;Ser 1000_Dig 1000;Ser neg_Dig Neg	236	1	9	9	13.6	34.015	317	0
F1MBC5	F1MBC5	tr|F1MBC5|F1MBC5_BOVIN Coagulation factor IX OS=Bos taurus OX=9913 GN=F9 PE=4 SV=3		29.4872	30.1014	30.0576	27.7145	28.6379	28.1118	30.0986	30.2288	30.1306	27.2176	27.7296	27.6549	19.0351	17.1421	19.2123	27.068	28.4334	26.8684	18.7201	19.7596	19.3662	20.1275	19.1326	21.0658					catalytic activity;endopeptidase activity;hydrolase activity;peptidase activity;peptidase activity, acting on L-amino acid peptides;serine hydrolase activity;serine-type endopeptidase activity;serine-type peptidase activity				Trypsin	+		+	+	Ser 100_Dig 100;Ser 1000_Dig 1000;Ser neg_Dig Neg	122	1	14	14	24.6	50.358	447	0
P01966	P01966	sp|P01966|HBA_BOVIN Hemoglobin subunit alpha OS=Bos taurus OX=9913 GN=HBA PE=1 SV=2		29.4598	29.5545	29.4739	34.9461	35.1029	34.6839	31.3652	31.8126	31.6477	34.3698	34.2048	34.1068	30.2879	30.2206	29.9956	30.6596	30.9209	30.3139	31.3559	31.0676	31.1864	33.2897	32.6574	32.6546					binding;cation binding;heme binding;ion binding;iron ion binding;metal ion binding;oxygen binding;oxygen transporter activity;substrate-specific transporter activity;tetrapyrrole binding;transition metal ion binding;transporter activity		cell part;macromolecular complex;protein complex	African trypanosomiasis;Malaria	Globin		+			Ser Pos_Dig Pos	217	1	119	98	99.3	15.184	142	0
Q2KJC7	Q2KJC7	tr|Q2KJC7|Q2KJC7_BOVIN Periostin OS=Bos taurus OX=9913 GN=POSTN PE=1 SV=1		29.4517	29.5287	29.5893	26.1356	26.181	26.309	28.7028	28.8825	29.3437	30.3102	30.268	30.1732	19.1712	20.4553	18.5079	24.7141	20.996	23.7945	28.0802	27.3812	27.5088	24.4603	24.129	26.4272									Fasciclin	+			+	Ser 100_Dig 100;Ser 1000_Dig 1000	297	1	62	62	57.5	86.858	779	0
Q5E9F7	Q5E9F7	sp|Q5E9F7|COF1_BOVIN Cofilin-1 OS=Bos taurus OX=9913 GN=CFL1 PE=2 SV=3		29.3985	29.1012	29.3884	25.5626	25.6042	25.89	28.4032	28.4109	28.2097	29.9259	29.893	29.7652	20.3431	18.6313	19.6846	18.336	19.5541	19.9515	19.8546	19.3547	20.1219	19.0143	19.7346	18.868						anatomical structure morphogenesis;biological regulation;cell motility;cellular component disassembly;cellular component movement;cellular component organization;cellular metabolic process;cellular process;cytokinesis;cytoskeleton organization;developmental process;establishment or maintenance of cell polarity;locomotion;macromolecule metabolic process;macromolecule modification;metabolic process…	cell part;cytoskeleton;extracellular organelle;extracellular space;intracellular non-membrane-bounded organelle;intracellular organelle;organelle;vesicle	Axon guidance;Fc gamma R-mediated phagocytosis;Regulation of actin cytoskeleton	Cofilin_ADF	+	+	+	+	Ser 100_Dig 100;Ser 1000_Dig 1000;Ser neg_Dig Neg;Ser Pos_Dig Pos	321	1	11	11	59.6	18.518	166	0
Q95121	Q95121	sp|Q95121|PEDF_BOVIN Pigment epithelium-derived factor OS=Bos taurus OX=9913 GN=SERPINF1 PE=1 SV=1		29.3326	29.4493	29.2296	26.1329	25.7629	25.9966	28.4528	28.8934	29.0208	29.0313	28.9552	29.2468	21.4475	22.2947	19.0542	21.5052	23.7572	21.7299	30.9069	31.4719	31.7025	26.428	26.3511	26.3942					endopeptidase inhibitor activity;endopeptidase regulator activity;enzyme inhibitor activity;enzyme regulator activity;peptidase inhibitor activity;peptidase regulator activity;serine-type endopeptidase inhibitor activity	biological regulation	cell part;cytoplasmic membrane-bounded vesicle;extracellular matrix;extracellular organelle;extracellular region;extracellular space;intracellular membrane-bounded organelle;intracellular organelle;organelle;vesicle		Serpin	+	+		+	Ser 100_Dig 100;Ser 1000_Dig 1000;Ser Pos_Dig Pos	324	1	80	80	69.5	46.228	416	0
F6R4P6	F6R4P6	tr|F6R4P6|F6R4P6_BOVIN Serpin family D member 1 OS=Bos taurus OX=9913 GN=SERPIND1 PE=3 SV=1		29.3045	28.9215	29.3286	31.8292	31.7378	31.6544	28.1798	28.7917	28.8413	28.8789	29.0085	28.966	31.8696	31.9675	31.8937	24.4722	24.4525	23.6366	29.2389	29.4696	29.0443	29.4414	29.2277	29.7389										+	+			Ser 100_Dig 100;Ser Pos_Dig Pos	175	1	80	66	55.7	62.704	566	0
F1N045	F1N045	tr|F1N045|F1N045_BOVIN Complement component C7 OS=Bos taurus OX=9913 GN=C7 PE=3 SV=2		29.2852	29.0664	28.8924	18.784	21.9754	20.4801	27.6555	28.1399	27.9479	28.0652	29.707	29.8637	19.4626	18.4865	19.4426	24.1064	24.0599	17.5583	25.1127	27.2437	25.9463	28.4376	27.8729	27.9979						immune system process;response to stimulus	cell part;extracellular organelle;macromolecular complex;organelle;protein complex;vesicle		Ldl_recept_a;MACPF;Sushi;TSP_1	+				Ser 100_Dig 100	145	1	28	28	23.7	86.057	779	0
Q3ZBS7	Q3ZBS7	tr|Q3ZBS7|Q3ZBS7_BOVIN Vitronectin OS=Bos taurus OX=9913 GN=VTN PE=1 SV=1		29.2387	29.3067	28.9524	31.8981	32.0479	31.9524	30.934	30.8466	30.894	32.8677	33.0118	32.9568	30.7432	30.0665	30.4972	32.6285	32.8425	32.4935	31.5672	30.7602	31.0082	31.7965	31.4486	31.4603					binding;carbohydrate binding;cargo receptor activity;extracellular matrix binding;pattern binding;polysaccharide binding;receptor activity;scavenger receptor activity	biological adhesion;biological regulation;cell adhesion;cell differentiation;cellular component organization;cellular process;developmental process;extracellular matrix organization;extracellular structure organization;immune system process;regulation of protein modification process;regulation of transport;response to stimulus	extracellular matrix;extracellular organelle;organelle;proteinaceous extracellular matrix;vesicle	ECM-receptor interaction;Focal adhesion	Hemopexin;Somatomedin_B						311	1	93	93	49.4	53.575	476	0
A0A3Q1LSR2	A0A3Q1LSR2	tr|A0A3Q1LSR2|A0A3Q1LSR2_BOVIN Coagulation factor XIII B chain OS=Bos taurus OX=9913 GN=F13B PE=4 SV=1		29.2191	29.2784	29.2367	27.5222	27.7997	28.6021	29.05	28.4654	28.9859	30.6765	30.5296	30.5453	28.2028	28.1947	19.4586	19.6914	25.3635	19.1768	18.9979	17.5752	18.108	28.2595	28.0111	28.3625											+	+	+	Ser 1000_Dig 1000;Ser neg_Dig Neg;Ser Pos_Dig Pos	30	1	14	14	19.3	68.308	601	0
G3X6N3	G3X6N3	tr|G3X6N3|G3X6N3_BOVIN Serotransferrin OS=Bos taurus OX=9913 GN=TF PE=1 SV=2		29.2019	28.1651	28.0177	24.887	25.0365	25.0361	27.4533	27.4971	27.2615	26.8754	27.0221	28.1545	17.9047	20.2331	20.2497	22.7824	22.4813	23.0514	18.3343	19.0513	18.8245	19.0654	19.2026	18.6337					binding;cation binding;cation transmembrane transporter activity;ferric iron binding;ferric iron transmembrane transporter activity;inorganic cation transmembrane transporter activity;ion binding;ion transmembrane transporter activity;iron ion binding;iron ion transmembrane transporter activity;metal ion binding;metal ion transmembrane transporter activity;substrate-specific transmembrane transpo…	biological regulation;cellular homeostasis;cellular ion homeostasis;cellular process;homeostatic process	cell part;cell surface;cytoplasmic membrane-bounded vesicle;endosome;extracellular organelle;intracellular membrane-bounded organelle;intracellular organelle;organelle;vesicle		Transferrin	+		+	+	Ser 100_Dig 100;Ser 1000_Dig 1000;Ser neg_Dig Neg	183	1	29	29	32.8	77.737	704	0
P28800	P28800	sp|P28800|A2AP_BOVIN Alpha-2-antiplasmin OS=Bos taurus OX=9913 GN=SERPINF2 PE=1 SV=2		29.1087	29.1947	28.7339	32.2133	31.9298	32.1429	28.0467	28.2287	28.1597	27.0421	27.1067	27.0093	19.8673	23.1035	22.2927	27.4349	27.3843	28.1951	24.9389	18.5848	18.4374	25.5853	25.8735	26.1454					endopeptidase inhibitor activity;endopeptidase regulator activity;enzyme inhibitor activity;enzyme regulator activity;peptidase inhibitor activity;peptidase regulator activity;serine-type endopeptidase inhibitor activity	anatomical structure morphogenesis;biological regulation;cellular component organization;cellular process;circulatory system process;developmental process;endocrine process;extracellular matrix organization;extracellular structure organization;multicellular organismal process;regulation of organelle organization;response to stimulus;response to stress	cell part;cell surface;extracellular organelle;extracellular space;macromolecular complex;organelle;protein complex;vesicle	Complement and coagulation cascades	Serpin	+	+	+		Ser 100_Dig 100;Ser neg_Dig Neg;Ser Pos_Dig Pos	248	1	30	30	32.1	54.71	492	0
E1BCW0	E1BCW0	tr|E1BCW0|E1BCW0_BOVIN HGF activator OS=Bos taurus OX=9913 GN=HGFAC PE=4 SV=3		29.0876	29.3915	29.1465	23.3838	23.3167	23.3209	28.0939	28.3719	28.1228	27.9378	27.7401	27.6814	18.7784	19.2105	19.0648	19.3312	19.1588	18.6081	18.9749	18.1306	20.5587	20.201	19.1804	18.9326					catalytic activity;endopeptidase activity;hydrolase activity;peptidase activity;peptidase activity, acting on L-amino acid peptides;serine hydrolase activity;serine-type endopeptidase activity;serine-type peptidase activity		cell part;endoplasmic reticulum;intracellular membrane-bounded organelle;intracellular organelle;organelle		Kringle;Trypsin	+	+	+	+	Ser 100_Dig 100;Ser 1000_Dig 1000;Ser neg_Dig Neg;Ser Pos_Dig Pos	113	1	13	13	15.1	69.559	651	0
A5D7R6	A5D7R6	tr|A5D7R6|A5D7R6_BOVIN ITIH2 protein OS=Bos taurus OX=9913 GN=ITIH2 PE=1 SV=1		29.0645	29.0172	29.0233	32.7032	32.656	32.6242	29.7547	29.7273	29.7669	29.9096	30.078	29.807	26.4113	26.3013	25.7359	33.3436	33.5179	33.2193	31.4509	31.475	31.393	31.9591	31.8498	31.618					endopeptidase inhibitor activity;endopeptidase regulator activity;enzyme inhibitor activity;enzyme regulator activity;peptidase inhibitor activity;peptidase regulator activity;serine-type endopeptidase inhibitor activity	amine metabolic process;carbohydrate metabolic process;macromolecule metabolic process;metabolic process;nitrogen compound metabolic process;polysaccharide metabolic process;primary metabolic process			ITI_HC_C;VIT;VWA	+				Ser 100_Dig 100	79	1	351	351	58.7	106.19	946	0
F1MER7	F1MER7	tr|F1MER7|F1MER7_BOVIN Heparan sulfate proteoglycan 2 OS=Bos taurus OX=9913 GN=HSPG2 PE=1 SV=2		29.032	29.5211	29.3114	26.6259	26.2353	25.7648	27.7759	28.1062	28.1844	27.5872	27.4015	26.2859	18.2083	19.075	19.9331	18.5711	19.1475	19.5593	18.6332	19.6379	17.9775	20.0638	20.1637	18.2611						anatomical structure development;anatomical structure morphogenesis;cell differentiation;cellular component organization;cellular process;developmental process;extracellular matrix organization;extracellular structure organization;localization;multicellular organismal process	extracellular organelle;extracellular space;organelle;vesicle		EGF;hEGF;I-set;Laminin_B;Laminin_EGF;Laminin_G_1;Laminin_G_2;Ldl_recept_a	+	+	+	+	Ser 100_Dig 100;Ser 1000_Dig 1000;Ser neg_Dig Neg;Ser Pos_Dig Pos	125	1	26	16	7.9	464.02	4356	0
Q28178	Q28178	sp|Q28178|TSP1_BOVIN Thrombospondin-1 OS=Bos taurus OX=9913 GN=THBS1 PE=2 SV=2		28.9995	28.9156	28.6619	29.4568	29.2718	29.3842	28.406	28.6501	28.5354	31.3666	31.089	31.0132	22.0504	17.8271	17.2516	25.0451	25.3015	25.235	18.9597	19.7102	19.3024	24.5696	19.6003	23.9739					binding;calcium ion binding;carbohydrate binding;cation binding;extracellular matrix binding;glycosaminoglycan binding;heparin binding;ion binding;metal ion binding;pattern binding;polysaccharide binding	behavior;biological adhesion;biological regulation;cell adhesion;cellular process;multicellular organismal process;response to chemical stimulus;response to stimulus;response to stress	cell part;endoplasmic reticulum;extracellular space;intracellular membrane-bounded organelle;intracellular organelle;organelle	ECM-receptor interaction;Focal adhesion;Malaria;Phagosome;TGF-beta signaling pathway	EGF_CA;TSP_1;TSP_3;TSP_C;VWC	+	+	+	+	Ser 100_Dig 100;Ser 1000_Dig 1000;Ser neg_Dig Neg;Ser Pos_Dig Pos	285	1	66	65	36.2	129.53	1170	0
A0A287BLD2	A0A287BLD2	tr|A0A287BLD2|A0A287BLD2_PIG Collagen type I alpha 1 chain OS=Sus scrofa OX=9823 GN=COL1A1 PE=1 SV=1		28.9961	29.4311	28.497	19.9351	18.5426	20.4708	29.6882	29.6636	29.677	25.6537	25.6943	25.3005	30.2869	29.8792	30.1416	28.8731	29.2673	29.1654	28.9226	28.1018	28.9779	27.9498	28.2777	27.98											+		+	Ser 1000_Dig 1000;Ser Pos_Dig Pos	25	1	40	19	13.6	138.05	1451	0
Q27975	Q27975	sp|Q27975|HS71A_BOVIN Heat shock 70 kDa protein 1A OS=Bos taurus OX=9913 GN=HSPA1A PE=1 SV=2		28.9138	28.9299	28.9299	27.4817	28.0224	27.7312	28.2039	28.4063	28.2314	29.3201	29.2456	28.8059	18.0828	21.0696	19.4099	19.1101	19.4393	19.3442	23.5463	18.3373	18.2158	18.8742	18.9492	18.8372					adenyl nucleotide binding;adenyl ribonucleotide binding;ATP binding;binding;nucleotide binding;purine nucleotide binding;purine ribonucleoside triphosphate binding;purine ribonucleotide binding;ribonucleotide binding			Antigen processing and presentation;Endocytosis;MAPK signaling pathway;Measles;Protein processing in endoplasmic reticulum;Spliceosome;Toxoplasmosis	HSP70	+	+	+	+	Ser 100_Dig 100;Ser 1000_Dig 1000;Ser neg_Dig Neg;Ser Pos_Dig Pos	281	1	30	22	45.4	70.258	641	0
P02676	P02676	sp|P02676|FIBB_BOVIN Fibrinogen beta chain OS=Bos taurus OX=9913 GN=FGB PE=1 SV=2		28.9086	28.7883	28.7153	26.8511	26.8218	26.9536	28.2295	28.4345	28.3392	28.8382	28.6754	28.5409	24.0147	20.2924	20.6001	22.9921	25.0486	23.9924	28.5419	28.3113	28.2203	28.8735	30.0069	30.27						biological regulation;cell activation;cellular component assembly;cellular component organization;cellular macromolecular complex assembly;cellular process;immune system process;macromolecular complex assembly;protein complex assembly;protein polymerization;response to stimulus;response to stress;signal transduction	macromolecular complex;protein complex		Fib_alpha;Fibrinogen_C	+	+			Ser 100_Dig 100;Ser Pos_Dig Pos	225	1	50	50	61.1	53.339	468	0
P00745	P00745	sp|P00745|PROC_BOVIN Vitamin K-dependent protein C (Fragment) OS=Bos taurus OX=9913 GN=PROC PE=1 SV=1		28.8742	28.7267	28.5741	27.2838	27.1803	27.5147	27.5665	28.0722	28.074	25.7472	25.9081	25.8293	21.4188	18.9163	19.5015	19.2487	19.7551	19.9416	17.4362	20.4793	19.2008	19.2578	19.9001	18.6721					binding;calcium ion binding;catalytic activity;cation binding;endopeptidase activity;hydrolase activity;ion binding;metal ion binding;peptidase activity;peptidase activity, acting on L-amino acid peptides;serine hydrolase activity;serine-type endopeptidase activity;serine-type peptidase activity	biological regulation;coagulation;multicellular organismal process;regulation of body fluid levels	extracellular region		EGF;Gla;Trypsin	+	+	+	+	Ser 100_Dig 100;Ser 1000_Dig 1000;Ser neg_Dig Neg;Ser Pos_Dig Pos	208	1	15	15	25.2	51.297	456	0
E1BB91	E1BB91	tr|E1BB91|E1BB91_BOVIN Collagen type VI alpha 3 chain OS=Bos taurus OX=9913 GN=COL6A3 PE=1 SV=2		28.7562	29.2985	29.1806	27.5036	26.9125	27.4336	27.7098	27.5339	27.8022	27.9698	27.9953	28.1391	18.1436	28.0894	18.9639	24.8092	24.676	27.1282	19.0392	19.4658	18.1296	18.9236	19.8865	19.4807					endopeptidase inhibitor activity;endopeptidase regulator activity;enzyme inhibitor activity;enzyme regulator activity;peptidase inhibitor activity;peptidase regulator activity;serine-type endopeptidase inhibitor activity		cell part;extracellular matrix;extracellular organelle;extracellular space;membrane;organelle;plasma membrane;proteinaceous extracellular matrix;vesicle		Collagen;fn3;Kunitz_BPTI;VWA	+		+	+	Ser 100_Dig 100;Ser 1000_Dig 1000;Ser neg_Dig Neg	112	1	69	69	27.3	339.58	3132	0
P17690	P17690	sp|P17690|APOH_BOVIN Beta-2-glycoprotein 1 OS=Bos taurus OX=9913 GN=APOH PE=1 SV=4		28.7278	28.4545	28.6526	23.128	23.6374	23.8389	28.8754	28.9803	29.1074	31.8389	31.6915	31.9392	18.5603	18.6461	19.0625	18.9925	19.2946	18.7897	18.331	20.378	19.623	17.5708	19.6578	18.9202					binding;carbohydrate binding;enzyme activator activity;enzyme regulator activity;glycosaminoglycan binding;heparin binding;lipase activator activity;lipid binding;lipoprotein lipase activator activity;pattern binding;phospholipid binding;polysaccharide binding	biological regulation;cellular lipid metabolic process;cellular metabolic process;cellular process;glycerol ether metabolic process;lipid metabolic process;macromolecule metabolic process;metabolic process;primary metabolic process;protein maturation;protein metabolic process;response to stimulus;small molecule metabolic process	cell part;cell surface;extracellular matrix;extracellular organelle;macromolecular complex;organelle;vesicle		Sushi;Sushi_2	+	+	+	+	Ser 100_Dig 100;Ser 1000_Dig 1000;Ser neg_Dig Neg;Ser Pos_Dig Pos	239	1	26	26	41.2	38.252	345	0
O46375;A0A5S6GPG9	O46375	sp|O46375|TTHY_BOVIN Transthyretin OS=Bos taurus OX=9913 GN=TTR PE=1 SV=1		28.6959	28.8969	28.59	29.3504	28.2945	28.1294	28.7981	28.9186	28.8111	30.2704	30.4449	30.3094	18.0758	18.5308	18.8205	25.9956	19.3772	19.4257	20.7485	19.4478	18.2628	20.4108	18.4813	19.7552					binding;hormone binding;thyroid hormone binding	amine transport;amino acid transport;biological regulation;cellular lipid metabolic process;cellular metabolic process;cellular process;establishment of localization;hormone metabolic process;hormone transport;lipid metabolic process;metabolic process;organic acid transport;primary metabolic process;small molecule metabolic process;transport;vitamin metabolic process	extracellular organelle;extracellular space;organelle;vesicle		Transthyretin	+	+	+	+	Ser 100_Dig 100;Ser 1000_Dig 1000;Ser neg_Dig Neg;Ser Pos_Dig Pos	202	2	15	15	75.5	15.727	147	0
E1BLA8	E1BLA8	tr|E1BLA8|E1BLA8_BOVIN Golgi membrane protein 1 OS=Bos taurus OX=9913 GN=GOLM1 PE=3 SV=1		28.6376	28.3048	28.4765	23.276	22.7956	23.4462	27.0428	27.1067	27.1361	26.8954	27.4852	26.6878	19.0553	19.0927	18.0154	19.3086	22.4166	22.93	18.2803	18.98	19.6789	18.5078	18.8894	18.6049						biological regulation;cellular component organization;cellular process;nucleus organization;organelle organization	cell part;extracellular organelle;extracellular space;Golgi apparatus;intracellular membrane-bounded organelle;intracellular organelle;organelle;vesicle			+		+	+	Ser 100_Dig 100;Ser 1000_Dig 1000;Ser neg_Dig Neg	119	1	11	11	25.2	45.536	405	0
A0A3Q1MV91	A0A3Q1MV91	tr|A0A3Q1MV91|A0A3Q1MV91_BOVIN Fibrinogen gamma-B chain OS=Bos taurus OX=9913 GN=FGG PE=4 SV=1		28.5609	28.5469	28.6439	27.4821	27.5097	27.4054	29.5657	29.7176	29.7361	28.8313	29.1797	28.848	23.4448	19.1754	19.908	20.4898	20.7548	19.1813	28.4112	28.5611	28.9463	29.983	29.2154	29.5945										+	+			Ser 100_Dig 100;Ser Pos_Dig Pos	47	1	44	44	57.6	47.366	420	0
Q2KIS7	Q2KIS7	sp|Q2KIS7|TETN_BOVIN Tetranectin OS=Bos taurus OX=9913 GN=CLEC3B PE=2 SV=1		28.5335	29.9661	29.0248	19.897	19.4892	19.7123	19.972	28.4164	29.5889	27.4093	27.3858	28.7419	18.4029	17.7221	18.682	18.9586	18.7907	19.0516	19.2626	18.3431	17.6495	17.8118	18.2188	18.551					binding;calcium ion binding;carbohydrate binding;cation binding;glycosaminoglycan binding;heparin binding;ion binding;metal ion binding;pattern binding;polysaccharide binding	anatomical structure development;biological regulation;cellular process;developmental process;response to chemical stimulus;response to endogenous stimulus;response to stimulus	cell part;cytoplasm;extracellular organelle;extracellular space;organelle;vesicle		Lectin_C	+		+	+	Ser 100_Dig 100;Ser 1000_Dig 1000;Ser neg_Dig Neg	291	1	3	3	24.3	22.144	202	0
F1N5M2	F1N5M2	tr|F1N5M2|F1N5M2_BOVIN Vitamin D-binding protein OS=Bos taurus OX=9913 GN=GC PE=4 SV=2		28.5281	28.1852	27.7603	28.4082	28.6961	28.6964	29.3932	29.286	29.0761	29.6924	29.6904	29.8405	30.7527	31.121	30.6297	29.547	29.3689	28.8064	31.2818	31.6826	31.7652	29.2608	29.3138	28.9101					transmembrane transporter activity;transporter activity;vitamin transporter activity	lipid metabolic process;metabolic process;primary metabolic process;small molecule metabolic process;vitamin metabolic process	extracellular organelle;organelle;vesicle		Serum_albumin;VitD-bind_III	+				Ser 100_Dig 100	153	1	72	9	44.9	53.356	474	0
Q3MHL4;A0A5G2Q7X1	Q3MHL4;A0A5G2Q7X1	sp|Q3MHL4|SAHH_BOVIN Adenosylhomocysteinase OS=Bos taurus OX=9913 GN=AHCY PE=2 SV=3;tr|A0A5G2Q7X1|A0A5G2Q7X1_PIG Adenosylhomocysteinase OS=Sus scrofa OX=9823 GN=AHCY PE=3 SV=1		28.5167	26.6287	26.493	29.746	29.6769	29.547	27.1303	27.129	27.1128	29.7304	29.7453	29.6057	18.2526	18.5482	18.3723	29.3005	29.5558	29.337	26.0325	26.2421	24.6829	27.4702	27.1728	28.625					adenosylhomocysteinase activity;catalytic activity;hydrolase activity;hydrolase activity, acting on ether bonds;trialkylsulfonium hydrolase activity	amine metabolic process;cellular amino acid metabolic process;cellular ketone metabolic process;cellular metabolic process;cellular nitrogen compound metabolic process;cellular process;cofactor metabolic process;heterocycle metabolic process;metabolic process;nitrogen compound metabolic process;nucleobase-containing compound metabolic process;nucleobase-containing small molecule metabolic process…	cell part;cytoplasmic membrane-bounded vesicle;cytosol;extracellular organelle;intracellular membrane-bounded organelle;intracellular organelle;organelle;vesicle	Cysteine and methionine metabolism	AdoHcyase;AdoHcyase_NAD	+				Ser 100_Dig 100	302	2	44	44	58.3	47.637	432	0
Q3SWW8	Q3SWW8	sp|Q3SWW8|TSP4_BOVIN Thrombospondin-4 OS=Bos taurus OX=9913 GN=THBS4 PE=2 SV=1		28.5116	28.4539	28.1078	29.2169	30.4333	29.45	27.6576	27.8049	27.742	28.4222	28.369	28.3847	18.8729	17.9854	18.7196	28.2614	28.7653	28.4623	26.1882	19.7091	26.19	20.2876	19.3587	19.1067					binding;calcium ion binding;carbohydrate binding;cation binding;glycosaminoglycan binding;heparin binding;ion binding;metal ion binding;pattern binding;polysaccharide binding	behavior;biological adhesion;biological regulation;cell adhesion;cell motility;cellular component movement;cellular process;locomotion;multicellular organismal process;regulation of protein modification process;response to chemical stimulus;response to stimulus;response to stress;tissue remodeling	cell part;endoplasmic reticulum;extracellular matrix;extracellular organelle;extracellular space;intracellular membrane-bounded organelle;intracellular organelle;organelle;vesicle	ECM-receptor interaction;Focal adhesion;Malaria;Phagosome;TGF-beta signaling pathway	COMP;EGF_CA;TSP_3;TSP_C	+			+	Ser 100_Dig 100;Ser 1000_Dig 1000	305	1	26	22	25.9	105.97	961	0
A0A3S5ZPB5	A0A3S5ZPB5	tr|A0A3S5ZPB5|A0A3S5ZPB5_BOVIN Extracellular matrix protein 1 OS=Bos taurus OX=9913 GN=ECM1 PE=4 SV=1		28.5062	28.4563	28.3145	27.6127	27.581	27.0627	27.8111	27.7425	27.9507	28.7655	28.2994	28.2683	17.6429	19.0702	19.3402	19.2208	19.8645	27.5963	27.2422	27.2343	27.1098	28.6655	28.6582	28.3271										+	+			Ser 100_Dig 100;Ser Pos_Dig Pos	55	1	20	20	27.9	58.383	524	0
F1MW44	F1MW44	tr|F1MW44|F1MW44_BOVIN Coagulation factor XIII A chain OS=Bos taurus OX=9913 GN=F13A1 PE=3 SV=2		28.4608	28.2202	28.6124	27.6082	27.6507	27.5598	28.5724	28.7634	28.5735	28.8339	28.901	28.8458	19.4459	21.1016	19.4049	26.1936	26.2252	26.2614	27.6195	27.6484	27.8847	28.6229	28.5329	28.4654					binding;catalytic activity;cation binding;ion binding;metal ion binding;protein-glutamine gamma-glutamyltransferase activity;transferase activity;transferase activity, transferring acyl groups;transferase activity, transferring amino-acyl groups	biological regulation;cellular metabolic process;cellular process;coagulation;macromolecule metabolic process;macromolecule modification;metabolic process;multicellular organismal process;primary metabolic process;protein metabolic process;protein modification process;regulation of body fluid levels		Complement and coagulation cascades	Transglut_C;Transglut_core;Transglut_N	+				Ser 100_Dig 100	139	1	71	71	56.8	82.803	732	0
Q3T0A3	Q3T0A3	sp|Q3T0A3|CFAD_BOVIN Complement factor D OS=Bos taurus OX=9913 GN=CFD PE=2 SV=1		28.434	28.6994	27.8862	18.2017	27.0925	19.2106	26.2713	26.4601	26.181	26.5674	27.392	27.1772	18.0089	20.4039	19.0842	18.2067	19.9203	19.0304	19.2187	17.2592	18.8082	21.3722	17.9552	18.9497					catalytic activity;endopeptidase activity;hydrolase activity;peptidase activity;peptidase activity, acting on L-amino acid peptides;serine hydrolase activity;serine-type endopeptidase activity;serine-type peptidase activity	biological regulation;immune system process;macromolecule metabolic process;metabolic process;primary metabolic process;protein metabolic process;response to stimulus;response to stress	extracellular region	Complement and coagulation cascades;Staphylococcus aureus infection	Trypsin	+		+	+	Ser 100_Dig 100;Ser 1000_Dig 1000;Ser neg_Dig Neg	309	1	14	14	32.4	27.878	259	0
P98140	P98140	sp|P98140|FA12_BOVIN Coagulation factor XII OS=Bos taurus OX=9913 GN=F12 PE=1 SV=2		28.4034	28.0932	28.7749	18.54	23.469	19.0955	28.2975	28.4739	28.5038	30.7561	30.9544	30.8281	18.8971	18.2861	17.4264	20.2504	19.3949	19.291	19.1265	19.7704	20.0713	18.6721	19.8176	19.1417					catalytic activity;endopeptidase activity;hydrolase activity;peptidase activity;peptidase activity, acting on L-amino acid peptides;serine hydrolase activity;serine-type endopeptidase activity;serine-type peptidase activity	biological regulation;coagulation;multicellular organismal process;regulation of body fluid levels	extracellular space	Complement and coagulation cascades	EGF;fn1;fn2;Kringle;Trypsin	+		+	+	Ser 100_Dig 100;Ser 1000_Dig 1000;Ser neg_Dig Neg	272	1	12	11	16.3	67.16	612	0
Q2HJB6	Q2HJB6	tr|Q2HJB6|Q2HJB6_BOVIN Procollagen C-endopeptidase enhancer OS=Bos taurus OX=9913 GN=PCOLCE PE=2 SV=1		28.219	27.6398	28.1756	24.0625	24.5095	24.6242	27.1705	27.7739	27.322	27.9109	27.5765	27.8318	20.128	20.655	18.6975	20.1889	18.6495	20.6127	18.8387	18.2426	20.5362	18.0564	18.5129	20.1999					binding;carbohydrate binding;enzyme activator activity;enzyme regulator activity;glycosaminoglycan binding;heparin binding;pattern binding;peptidase activator activity;peptidase regulator activity;polysaccharide binding	macromolecule metabolic process;metabolic process;primary metabolic process;protein metabolic process;proteolysis	extracellular matrix;extracellular organelle;extracellular space;organelle;vesicle		CUB;NTR	+	+	+	+	Ser 100_Dig 100;Ser 1000_Dig 1000;Ser neg_Dig Neg;Ser Pos_Dig Pos	289	1	17	17	26.2	48.21	451	0
G3MYZ3	G3MYZ3	sp|G3MYZ3|AFAM_BOVIN Afamin OS=Bos taurus OX=9913 GN=AFM PE=1 SV=1		28.2052	29.4251	29.3225	27.6929	29.1992	19.112	28.5794	19.5978	18.7432	28.2409	28.2599	28.2978	30.3761	30.6047	30.4732	26.794	27.0807	28.5925	30.2126	30.4687	30.6004	27.4324	28.1454	27.8524					binding;vitamin binding;vitamin E binding	establishment of localization;transport;vitamin transport	extracellular organelle;organelle;vesicle		Serum_albumin			+		Ser neg_Dig Neg	179	1	43	43	37.9	69.561	604	0
A7Z067	A7Z067	tr|A7Z067|A7Z067_BOVIN Receptor protein-tyrosine kinase OS=Bos taurus OX=9913 GN=CSF1R PE=2 SV=1		28.1456	28.1586	28.1526	20.3382	20.7309	19.7439	26.7459	26.9887	26.9419	18.5251	24.252	24.3588	18.9365	18.0587	18.1096	18.6817	18.0289	17.6457	20.191	20.2834	19.9965	18.8328	19.4881	19.7286					adenyl nucleotide binding;adenyl ribonucleotide binding;ATP binding;binding;catalytic activity;kinase activity;macrophage colony-stimulating factor receptor activity;molecular transducer activity;nucleotide binding;phosphotransferase activity, alcohol group as acceptor;protein kinase activity;protein tyrosine kinase activity;purine nucleotide binding;purine ribonucleoside triphosphate binding;pur…	biological regulation;cell differentiation;cell junction organization;cell proliferation;cellular component organization;cellular lipid metabolic process;cellular metabolic process;cellular process;developmental process;lipid metabolic process;macromolecule metabolic process;macromolecule modification;metabolic process;phosphorus metabolic process;primary metabolic process;protein metabolic proce…	cell part;cell surface;macromolecular complex;membrane;plasma membrane;protein complex;receptor complex	Cytokine-cytokine receptor interaction;Endocytosis;Hematopoietic cell lineage;Osteoclast differentiation;Pathways in cancer	ig;I-set;Pkinase_Tyr	+		+		Ser 100_Dig 100;Ser neg_Dig Neg	91	1	5	5	8.3	107.35	964	0
Q2KJ63	Q2KJ63	sp|Q2KJ63|KLKB1_BOVIN Plasma kallikrein OS=Bos taurus OX=9913 GN=KLKB1 PE=2 SV=1		28.1422	28.2047	28.3441	23.2711	23.5629	25.5625	26.8258	27.4254	27.3599	26.9031	26.1708	26.8377	19.4262	18.9652	19.1541	19.9969	24.9051	24.8771	27.8664	27.3488	26.7462	20.7173	18.6439	19.2852					catalytic activity;endopeptidase activity;hydrolase activity;peptidase activity;peptidase activity, acting on L-amino acid peptides;serine hydrolase activity;serine-type endopeptidase activity;serine-type peptidase activity	biological regulation;coagulation;macromolecule metabolic process;metabolic process;multicellular organismal process;primary metabolic process;protein maturation;protein metabolic process;regulation of body fluid levels;response to stimulus;response to stress	extracellular organelle;extracellular space;organelle;vesicle	Complement and coagulation cascades	PAN_1;PAN_4;Trypsin	+			+	Ser 100_Dig 100;Ser 1000_Dig 1000	294	1	19	19	25	70.993	636	0
A5D7L1	A5D7L1	tr|A5D7L1|A5D7L1_BOVIN C-type lectin domain containing 11A OS=Bos taurus OX=9913 GN=CLEC11A PE=2 SV=1		28.0413	28.1293	27.8428	28.2903	28.3751	28.5539	27.2369	26.9165	26.8777	27.6141	27.6968	27.905	17.2768	19.4591	18.8588	24.2638	24.5957	25.0145	19.9044	19.4513	20.1303	19.5183	21.2262	19.3186						biological regulation	extracellular space		Lectin_C	+	+	+	+	Ser 100_Dig 100;Ser 1000_Dig 1000;Ser neg_Dig Neg;Ser Pos_Dig Pos	78	1	16	16	39.5	35.614	324	0
P07224	P07224	sp|P07224|PROS_BOVIN Vitamin K-dependent protein S OS=Bos taurus OX=9913 GN=PROS1 PE=1 SV=1		28.0287	27.7453	28.0669	25.8786	25.7577	26.237	27.8499	27.7071	28.0976	25.2532	25.4828	25.2712	27.7732	27.9112	28.1905	20.7845	25.1938	20.9345	26.1953	25.8082	26.42	23.8262	18.0976	19.2675					binding;calcium ion binding;cation binding;ion binding;metal ion binding	biological regulation;coagulation;multicellular organismal process;regulation of body fluid levels	extracellular organelle;organelle;vesicle	Complement and coagulation cascades	EGF;EGF_CA;Gla;Laminin_G_1;Laminin_G_2				+	Ser 1000_Dig 1000	229	1	25	25	28.9	75.132	675	0
A0A3Q1MBT3	A0A3Q1MBT3	tr|A0A3Q1MBT3|A0A3Q1MBT3_BOVIN Ig-like domain-containing protein OS=Bos taurus OX=9913 PE=4 SV=1		28.0032	27.8903	27.7738	25.58	25.4525	25.4161	27.5183	27.8143	27.5455	25.4308	25.6708	25.5162	18.3583	18.6646	20.0601	25.0722	24.8454	25.1512	20.068	19.3175	19.5653	19.1736	19.7236	18.4167										+		+	+	Ser 100_Dig 100;Ser 1000_Dig 1000;Ser neg_Dig Neg	36	1	8	5	41.2	12.42	119	0
F1MKS5	F1MKS5	tr|F1MKS5|F1MKS5_BOVIN Histidine-rich glycoprotein OS=Bos taurus OX=9913 GN=HRG PE=4 SV=3		27.9654	27.9221	27.771	24.8709	25.1823	25.1926	26.0865	26.2593	25.9163	27.6852	28.1209	28.0688	19.5846	19.989	18.408	18.7778	18.8758	19.2689	18.2332	20.2927	18.4561	19.01	18.1007	18.8855					binding;carbohydrate binding;cation binding;cysteine-type endopeptidase inhibitor activity;endopeptidase inhibitor activity;endopeptidase regulator activity;enzyme inhibitor activity;enzyme regulator activity;glycosaminoglycan binding;heme binding;heparin binding;ion binding;iron ion binding;metal ion binding;pattern binding;peptidase inhibitor activity;peptidase regulator activity;polysaccharide…	biological regulation;cell activation;cellular process;cofactor transport;establishment of localization;multi-organism process;regulation of organelle organization;regulation of protein modification process;response to biotic stimulus;response to chemical stimulus;response to stimulus;response to stress;transport	extracellular organelle;organelle;vesicle		Cystatin	+	+	+	+	Ser 100_Dig 100;Ser 1000_Dig 1000;Ser neg_Dig Neg;Ser Pos_Dig Pos	129	1	24	24	33	60.742	536	0
P35445	P35445	sp|P35445|COMP_BOVIN Cartilage oligomeric matrix protein OS=Bos taurus OX=9913 GN=COMP PE=1 SV=2		27.904	28.6065	28.1819	30.0284	29.8308	29.6896	27.8265	28.3209	27.6018	27.2583	26.9867	26.9832	26.2083	18.8676	26.1641	27.7799	27.7545	27.7945	28.3539	19.6458	27.2695	19.0645	19.1758	18.8619					binding;calcium ion binding;carbohydrate binding;cation binding;extracellular matrix structural constituent;glycosaminoglycan binding;heparin binding;ion binding;metal ion binding;pattern binding;polysaccharide binding;structural molecule activity	biological adhesion;cell adhesion;cell death;cellular component organization;cellular process;death;extracellular matrix organization;extracellular structure organization	extracellular matrix;proteinaceous extracellular matrix		COMP;EGF_CA;TSP_3;TSP_C				+	Ser 1000_Dig 1000	252	1	15	12	22.6	82.362	756	0
O77834	O77834	sp|O77834|PRDX6_BOVIN Peroxiredoxin-6 OS=Bos taurus OX=9913 GN=PRDX6 PE=1 SV=3		27.8855	27.6675	27.7011	25.9084	26.2641	26.0326	26.7609	27.0277	27.0127	28.4809	28.4313	28.4991	19.2241	18.0561	18.6112	18.3616	20.487	19.8894	18.9328	18.8637	19.2714	19.3445	21.0948	19.9137					antioxidant activity;carboxylic ester hydrolase activity;catalytic activity;glutathione peroxidase activity;hydrolase activity;hydrolase activity, acting on ester bonds;lipase activity;oxidoreductase activity;oxidoreductase activity, acting on paired donors, with incorporation or reduction of molecular oxygen;oxidoreductase activity, acting on peroxide as acceptor;peroxidase activity;peroxiredoxi…	catabolic process;cellular lipid metabolic process;cellular metabolic process;cellular process;lipid metabolic process;metabolic process;primary metabolic process;response to chemical stimulus;response to oxidative stress;response to stimulus;response to stress	cell part;cytoplasm;cytoplasmic membrane-bounded vesicle;cytosol;extracellular organelle;extracellular space;intracellular membrane-bounded organelle;intracellular organelle;lysosome;membrane;organelle;vacuole;vesicle	Methane metabolism;Phenylalanine metabolism;Phenylpropanoid biosynthesis	1-cysPrx_C;AhpC-TSA	+	+	+	+	Ser 100_Dig 100;Ser 1000_Dig 1000;Ser neg_Dig Neg;Ser Pos_Dig Pos	204	1	21	21	75.4	25.067	224	0
P22226	P22226	sp|P22226|CTHL1_BOVIN Cathelicidin-1 OS=Bos taurus OX=9913 GN=CATHL1 PE=1 SV=2		27.8661	27.6056	27.434	25.7005	26.7884	26.0158	27.2768	27.7431	27.5362	27.6197	27.9147	27.6303	19.2522	19.3097	19.7502	26.679	26.7607	27.293	19.3152	19.934	19.1894	18.8174	20.876	19.8424						multi-organism process;response to biotic stimulus;response to stimulus;response to stress	extracellular region	ko05152;Salivary secretion	Cathelicidins	+		+	+	Ser 100_Dig 100;Ser 1000_Dig 1000;Ser neg_Dig Neg	245	1	11	11	34.8	17.6	155	0
P02465	P02465	sp|P02465|CO1A2_BOVIN Collagen alpha-2(I) chain OS=Bos taurus OX=9913 GN=COL1A2 PE=1 SV=2		27.8442	28.0794	27.7791	18.8163	18.7652	19.0671	27.5255	27.8746	27.72	25.9928	26.2243	25.942	19.4133	19.4843	19.5299	20.8513	19.9177	19.0466	18.7156	18.8588	19.2629	18.4422	20.8329	19.6353					binding;cation binding;extracellular matrix structural constituent;ion binding;metal ion binding;structural molecule activity	anatomical structure development;anatomical structure morphogenesis;biological regulation;cellular component assembly;cellular component organization;cellular process;developmental process;extracellular matrix organization;extracellular structure organization;macromolecular complex assembly;protein complex assembly;response to chemical stimulus;response to endogenous stimulus;response to stimulus…	extracellular organelle;extracellular space;organelle;vesicle	Amoebiasis;ECM-receptor interaction;Focal adhesion;Protein digestion and absorption	COLFI;Collagen	+		+	+	Ser 100_Dig 100;Ser 1000_Dig 1000;Ser neg_Dig Neg	222	1	29	10	18	129.06	1364	0
A6QP30	A6QP30	tr|A6QP30|A6QP30_BOVIN CPN2 protein OS=Bos taurus OX=9913 GN=CPN2 PE=2 SV=1		27.7802	27.8636	28.1375	27.244	29.0968	29.2761	19.502	27.9388	28.4488	28.9563	27.3669	28.9019	18.2391	20.9318	17.4895	17.9761	20.4332	18.407	19.1361	19.8614	19.8433	18.2421	18.771	18.7935							extracellular organelle;organelle;vesicle		LRR_1;LRR_7;LRR_8;LRRNT	+	+		+	Ser 100_Dig 100;Ser 1000_Dig 1000;Ser Pos_Dig Pos	87	1	8	8	10	60.039	548	0
A0A3Q1MIW0	A0A3Q1MIW0	tr|A0A3Q1MIW0|A0A3Q1MIW0_BOVIN Alpha-fetoprotein OS=Bos taurus OX=9913 GN=AFP PE=1 SV=1		27.7781	27.966	27.5641	26.7959	27.2198	27.2193	28.4189	28.1373	28.0918	27.9522	28.0846	27.918	18.1059	19.2721	19.6865	25.8696	25.7896	25.9231	18.4219	18.7619	18.2031	17.6902	19.2426	18.8911										+		+	+	Ser 100_Dig 100;Ser 1000_Dig 1000;Ser neg_Dig Neg	41	1	18	18	27.1	67.861	601	0
G3X7N4;A0A5G2R4C4	G3X7N4;A0A5G2R4C4	tr|G3X7N4|G3X7N4_BOVIN Phosphoglycerate kinase OS=Bos taurus OX=9913 GN=PGK1 PE=1 SV=2;tr|A0A5G2R4C4|A0A5G2R4C4_PIG Phosphoglycerate kinase OS=Sus scrofa OX=9823 GN=PGK1 PE=1 SV=1		27.7232	27.6466	27.9181	27.636	27.8281	27.7589	27.1164	27.3543	27.2644	29.5415	29.536	29.5102	18.9162	19.5135	20.573	24.6278	23.8939	26.382	18.949	21.0086	18.2248	20.2003	19.8483	18.8657					catalytic activity;kinase activity;phosphoglycerate kinase activity;phosphotransferase activity, carboxyl group as acceptor;transferase activity;transferase activity, transferring phosphorus-containing groups	alcohol metabolic process;carbohydrate metabolic process;catabolic process;cellular metabolic process;cellular process;generation of precursor metabolites and energy;metabolic process;primary metabolic process;small molecule metabolic process			PGK	+		+	+	Ser 100_Dig 100;Ser 1000_Dig 1000;Ser neg_Dig Neg	184	2	22	22	57.3	43.123	405	0
A0A3S5ZPM3	A0A3S5ZPM3	tr|A0A3S5ZPM3|A0A3S5ZPM3_BOVIN 6-phosphogluconate dehydrogenase, decarboxylating OS=Bos taurus OX=9913 GN=PGD PE=1 SV=1		27.6859	27.4881	27.9132	27.8932	27.5728	27.848	27.3876	21.2185	27.705	27.9878	28.0736	28.0668	20.6766	21.7969	19.8132	27.3023	26.605	17.7003	19.7195	20.311	18.7647	19.2682	19.2787	19.8971										+		+	+	Ser 100_Dig 100;Ser 1000_Dig 1000;Ser neg_Dig Neg	56	1	14	14	30.6	60.779	559	0
E1B9F6	E1B9F6	tr|E1B9F6|E1B9F6_BOVIN Elongation factor 1-alpha OS=Bos taurus OX=9913 PE=3 SV=3		27.5999	27.3531	26.9536	26.4097	26.4946	26.4485	27.3876	27.4444	27.2883	29.5574	29.3182	29.506	27.7225	27.2377	25.9083	29.6077	29.3613	29.7837	25.3043	25.3971	25.28	28.3898	28.1433	27.8073					binding;catalytic activity;GTP binding;GTPase activity;guanyl nucleotide binding;guanyl ribonucleotide binding;hydrolase activity;hydrolase activity, acting on acid anhydrides;hydrolase activity, acting on acid anhydrides, in phosphorus-containing anhydrides;nucleic acid binding;nucleoside-triphosphatase activity;nucleotide binding;purine nucleotide binding;purine ribonucleoside triphosphate bind…		cell part;cytoplasm		GTP_EFTU;GTP_EFTU_D2;GTP_EFTU_D3		+			Ser Pos_Dig Pos	111	1	43	20	46.6	48.049	440	0
Q5E9B1	Q5E9B1	sp|Q5E9B1|LDHB_BOVIN L-lactate dehydrogenase B chain OS=Bos taurus OX=9913 GN=LDHB PE=2 SV=4		27.5336	27.4943	27.5741	26.9075	26.8332	27.0462	26.9519	27.0777	26.9752	27.8009	27.8312	27.7085	23.4655	18.0179	20.3065	23.9492	24.7378	24.2909	18.4975	19.6506	18.076	18.0076	18.9185	18.8828					catalytic activity;lactate dehydrogenase activity;L-lactate dehydrogenase activity;oxidoreductase activity;oxidoreductase activity, acting on CH-OH group of donors;oxidoreductase activity, acting on the CH-OH group of donors, NAD or NADP as acceptor	carbohydrate metabolic process;cellular ketone metabolic process;cellular metabolic process;cellular process;metabolic process;organic acid metabolic process;primary metabolic process;small molecule metabolic process	cell part;extracellular organelle;intracellular membrane-bounded organelle;intracellular organelle;membrane;mitochondrion;organelle;vesicle	Cysteine and methionine metabolism;Glycolysis / Gluconeogenesis;Propanoate metabolism;Pyruvate metabolism	Ldh_1_C;Ldh_1_N	+	+	+	+	Ser 100_Dig 100;Ser 1000_Dig 1000;Ser neg_Dig Neg;Ser Pos_Dig Pos	319	1	21	19	44.9	36.723	334	0
G5E513;CON__sp|P03988|IGHM_RABIT;CON__sp|P04221|MUCM_RABIT	G5E513	tr|G5E513|G5E513_BOVIN Uncharacterized protein OS=Bos taurus OX=9913 PE=1 SV=2		27.5181	27.3356	27.3503	29.76	29.8291	29.5317	26.6047	26.6119	26.6503	24.8148	24.9996	25.0089	28.194	28.0559	27.7936	27.7636	27.1181	27.8939	26.039	26.6966	26.4428	26.682	27.2425	26.9483									C1-set						185	3	34	9	51	48.106	439	0
E1BJK2	E1BJK2	tr|E1BJK2|E1BJK2_BOVIN Tubulin beta chain OS=Bos taurus OX=9913 GN=TUBB1 PE=3 SV=1		27.3629	27.5314	27.2548	28.3276	28.3526	28.4471	27.6362	27.6411	27.8903	27.9611	27.9832	28.2299	25.131	27.3816	26.8623	27.9433	27.9742	27.1705	26.8442	26.0686	26.3057	28.5383	26.9684	27.4201					binding;catalytic activity;GTP binding;GTPase activity;guanyl nucleotide binding;guanyl ribonucleotide binding;hydrolase activity;hydrolase activity, acting on acid anhydrides;hydrolase activity, acting on acid anhydrides, in phosphorus-containing anhydrides;nucleoside-triphosphatase activity;nucleotide binding;purine nucleotide binding;purine ribonucleoside triphosphate binding;purine ribonucleo…	cellular component assembly;cellular component organization;cellular macromolecular complex assembly;cellular process;cytoskeleton organization;macromolecular complex assembly;organelle assembly;organelle organization;protein complex assembly;protein polymerization	cell part;cytoplasm;extracellular organelle;macromolecular complex;organelle;protein complex;vesicle	Gap junction;Pathogenic Escherichia coli infection;Phagosome	Tubulin;Tubulin_C						118	1	38	29	62.4	49.987	450	0
F1MNV5	F1MNV5	tr|F1MNV5|F1MNV5_BOVIN Kininogen-1 OS=Bos taurus OX=9913 GN=KNG1 PE=4 SV=2		27.2883	26.8132	27.1063	19.6796	19.0881	19.9427	28.5369	27.3556	27.253	17.9514	26.0112	26.2639	20.0707	17.9729	19.7824	20.301	18.5337	19.7666	20.3754	19.2063	19.0348	20.1161	19.652	18.0532					cysteine-type endopeptidase inhibitor activity;endopeptidase inhibitor activity;endopeptidase regulator activity;enzyme inhibitor activity;enzyme regulator activity;peptidase inhibitor activity;peptidase regulator activity			Complement and coagulation cascades	Cystatin	+		+		Ser 100_Dig 100;Ser neg_Dig Neg	134	1	30	3	46.3	48.421	436	0
Q32KY0	Q32KY0	sp|Q32KY0|APOD_BOVIN Apolipoprotein D OS=Bos taurus OX=9913 GN=APOD PE=2 SV=1		27.2655	26.8289	27.1206	30.851	30.7204	30.6623	26.3843	27.4999	26.569	27.609	27.7197	27.8406	29.8405	29.9054	30.0339	31.1171	30.6009	30.8342	28.1114	28.5704	28.555	27.887	27.1867	27.8011					binding;cholesterol binding;lipid binding;steroid binding;sterol binding;transporter activity	aging;alcohol metabolic process;anatomical structure development;anatomical structure morphogenesis;biological regulation;carbohydrate metabolic process;cellular component morphogenesis;cellular component organization;cellular metabolic process;cellular process;developmental process;growth;lipid metabolic process;metabolic process;primary metabolic process;regulation of transport;response to chem…	cell body;cell part;cell projection;endoplasmic reticulum;extracellular space;intracellular membrane-bounded organelle;intracellular non-membrane-bounded organelle;intracellular organelle;macromolecular complex;neuron projection;neuronal cell body;organelle;ribonucleoprotein complex;ribosome		Lipocalin_2	+				Ser 100_Dig 100	300	1	31	31	40.7	21.401	189	0
E1BMJ0	E1BMJ0	tr|E1BMJ0|E1BMJ0_BOVIN Serpin family G member 1 OS=Bos taurus OX=9913 GN=SERPING1 PE=3 SV=3		27.1784	26.9715	27.3239	30.7017	30.6798	30.0648	27.6578	28.4236	27.9389	28.0295	28.0342	27.6024	25.7056	26.3756	27.7455	24.6382	23.7468	24.2117	31.0997	31.4646	31.2741	30.901	30.1262	30.3265					endopeptidase inhibitor activity;endopeptidase regulator activity;enzyme inhibitor activity;enzyme regulator activity;peptidase inhibitor activity;peptidase regulator activity;serine-type endopeptidase inhibitor activity	biological regulation	extracellular organelle;extracellular space;organelle;vesicle		Serpin		+	+	+	Ser 1000_Dig 1000;Ser neg_Dig Neg;Ser Pos_Dig Pos	120	1	77	6	63.9	51.772	468	0
P00743	P00743	sp|P00743|FA10_BOVIN Coagulation factor X OS=Bos taurus OX=9913 GN=F10 PE=1 SV=1		27.1667	27.1692	27.4203	27.5169	27.5611	27.5353	25.2921	25.1374	25.1104	23.6459	24.7654	24.6517	17.5542	19.6976	15.9821	18.7386	17.8605	19.334	18.7728	17.6289	19.2281	19.9975	18.1189	18.7662					binding;calcium ion binding;catalytic activity;cation binding;endopeptidase activity;hydrolase activity;ion binding;lipid binding;metal ion binding;peptidase activity;peptidase activity, acting on L-amino acid peptides;phospholipid binding;serine hydrolase activity;serine-type endopeptidase activity;serine-type peptidase activity	biological regulation;coagulation;multicellular organismal process;regulation of body fluid levels	extracellular region	Complement and coagulation cascades	EGF;Gla;Trypsin	+	+	+	+	Ser 100_Dig 100;Ser 1000_Dig 1000;Ser neg_Dig Neg;Ser Pos_Dig Pos	207	1	5	5	11.2	54.51	492	0
F1MB08	F1MB08	tr|F1MB08|F1MB08_BOVIN Phosphopyruvate hydratase OS=Bos taurus OX=9913 GN=ENO1 PE=3 SV=2		27.1476	26.9717	26.9988	26.21	26.337	26.0447	25.3359	25.7924	25.5073	27.4045	27.6761	27.5661	18.2635	18.2489	18.9512	24.2067	24.5133	24.2471	18.3632	25.3764	24.9009	26.9445	26.1824	26.857					binding;carbon-oxygen lyase activity;catalytic activity;cation binding;hydro-lyase activity;ion binding;lyase activity;magnesium ion binding;metal ion binding;phosphopyruvate hydratase activity	alcohol metabolic process;carbohydrate metabolic process;catabolic process;cellular metabolic process;cellular process;generation of precursor metabolites and energy;metabolic process;primary metabolic process;small molecule metabolic process	cell part;macromolecular complex;protein complex		Enolase_C;Enolase_N	+				Ser 100_Dig 100	121	1	36	36	55.4	54.15	500	0
E1BI98	E1BI98	tr|E1BI98|E1BI98_BOVIN Collagen type VI alpha 1 chain OS=Bos taurus OX=9913 GN=COL6A1 PE=1 SV=1		27.0624	27.1402	27.2292	28.0003	28.1476	28.2004	28.4363	28.8065	28.9239	28.6981	29.1387	28.9678	28.6825	28.3	28.5504	28.0157	27.4724	28.3955	28.3717	28.0248	28.2115	27.5568	27.8373	28.3917						cell differentiation;cellular component assembly;cellular component organization;cellular process;developmental process;macromolecular complex assembly;protein complex assembly;response to chemical stimulus;response to endogenous stimulus;response to stimulus	cell part;extracellular matrix;extracellular organelle;macromolecular complex;membrane;organelle;plasma membrane;protein complex;vesicle	ECM-receptor interaction;Focal adhesion;Protein digestion and absorption	Collagen;VWA						117	1	44	19	36.7	108.67	1027	0
E1BH06	E1BH06	tr|E1BH06|E1BH06_BOVIN Complement component 4A OS=Bos taurus OX=9913 GN=C4A PE=1 SV=3		27.0449	27.3606	27.397	27.9007	27.1312	26.1967	26.7798	26.9842	26.9979	26.6913	26.6568	26.6568	18.639	18.8194	19.6484	19.0324	18.4299	18.3955	19.705	19.7134	20.3554	20.5135	20.3402	19.247					endopeptidase inhibitor activity;endopeptidase regulator activity;enzyme inhibitor activity;enzyme regulator activity;peptidase inhibitor activity;peptidase regulator activity	biological regulation;immune system process;macromolecule metabolic process;metabolic process;primary metabolic process;protein metabolic process;response to stimulus;response to stress	extracellular space		A2M;A2M_comp;A2M_N;A2M_N_2;A2M_recep;ANATO;NTR;Thiol-ester_cl	+	+	+	+	Ser 100_Dig 100;Ser 1000_Dig 1000;Ser neg_Dig Neg;Ser Pos_Dig Pos	115	1	181	26	59.2	192.79	1741	0
Q2HJ57	Q2HJ57	sp|Q2HJ57|COTL1_BOVIN Coactosin-like protein OS=Bos taurus OX=9913 GN=COTL1 PE=2 SV=3		27.0079	27.6187	27.253	17.777	19.2153	19.558	23.0427	19.5797	19.8524	22.5009	19.556	22.6971	18.743	19.1445	19.7854	18.9061	20.9348	24.9215	19.2378	18.5011	19.8583	19.7106	19.9758	18.9411						biosynthetic process;cellular alkene metabolic process;cellular ketone metabolic process;cellular lipid metabolic process;cellular metabolic process;cellular process;lipid metabolic process;metabolic process;multi-organism process;organic acid metabolic process;primary metabolic process;response to biotic stimulus;response to stimulus;response to stress;small molecule metabolic process	cell part;cytoplasm;cytoskeleton;extracellular organelle;intracellular non-membrane-bounded organelle;intracellular organelle;membrane;organelle;vesicle		Cofilin_ADF	+				Ser 100_Dig 100	288	1	6	6	28.2	16.01	142	0
A0A452DIH7	A0A452DIH7	tr|A0A452DIH7|A0A452DIH7_BOVIN Tubulin alpha chain OS=Bos taurus OX=9913 GN=TUBA4A PE=3 SV=1		26.9757	26.8334	27.2204	28.7284	27.5496	28.4263	27.8157	27.145	27.9607	27.6085	27.5405	27.5527	20.9607	19.961	18.036	27.4626	28.1639	27.4132	20.1495	20.0127	20.4299	19.9179	19.1277	19.4623										+		+	+	Ser 100_Dig 100;Ser 1000_Dig 1000;Ser neg_Dig Neg	58	1	47	8	58.1	49.48	444	0
F1MJK3	F1MJK3	tr|F1MJK3|F1MJK3_BOVIN Uncharacterized protein OS=Bos taurus OX=9913 GN=LOC506828 PE=3 SV=3		26.957	26.9813	27.2364	30.1006	29.9364	30.0499	27.3696	27.3624	27.3416	26.4425	26.6335	26.4214	29.7331	29.2026	30.0356	27.0138	26.6595	26.9216	25.5932	26.2144	26.4641	25.0057	25.8836	23.7546					endopeptidase inhibitor activity;endopeptidase regulator activity;enzyme inhibitor activity;enzyme regulator activity;peptidase inhibitor activity;peptidase regulator activity		extracellular space		A2M;A2M_comp;A2M_N;A2M_N_2;A2M_recep;Thiol-ester_cl		+			Ser Pos_Dig Pos	127	1	98	6	45.4	162.94	1462	0
Q3SZB7	Q3SZB7	sp|Q3SZB7|F16P1_BOVIN Fructose-1,6-bisphosphatase 1 OS=Bos taurus OX=9913 GN=FBP1 PE=2 SV=3		26.9475	26.7292	26.8717	26.4954	26.8035	26.3489	26.8526	26.7001	26.9188	28.6526	28.6404	28.5754	20.6731	20.2317	20.8635	23.9214	25.3561	25.4895	20.2362	19.4032	17.1848	18.0793	19.9252	19.0794					adenyl nucleotide binding;adenyl ribonucleotide binding;AMP binding;binding;carbohydrate binding;carbohydrate phosphatase activity;catalytic activity;cation binding;fructose 1,6-bisphosphate 1-phosphatase activity;hydrolase activity;hydrolase activity, acting on ester bonds;ion binding;metal ion binding;monosaccharide binding;nucleotide binding;phosphatase activity;phosphoric ester hydrolase acti…	alcohol metabolic process;biological regulation;biosynthetic process;carbohydrate metabolic process;cellular component assembly;cellular component organization;cellular metabolic process;cellular process;macromolecular complex assembly;metabolic process;phosphorus metabolic process;primary metabolic process;protein complex assembly;response to chemical stimulus;response to drug;response to stimul…	cell part;cytoplasm;cytosol;extracellular organelle;organelle;vesicle	Carbon fixation in photosynthetic organisms;Fructose and mannose metabolism;Glycolysis / Gluconeogenesis;Insulin signaling pathway;Methane metabolism;Pentose phosphate pathway	FBPase	+		+	+	Ser 100_Dig 100;Ser 1000_Dig 1000;Ser neg_Dig Neg	306	1	18	18	44.4	36.728	338	0
A0A3Q1M3L6	A0A3Q1M3L6	tr|A0A3Q1M3L6|A0A3Q1M3L6_BOVIN Uncharacterized protein OS=Bos taurus OX=9913 PE=1 SV=1		26.8282	26.8458	26.5911	26.5235	26.4508	26.3452	26.0073	26.8465	26.2648	24.3473	24.2127	24.3976	20.0621	20.7175	18.0876	25.7255	25.2536	26.4688	20.9031	20.5823	18.4875	20.2542	18.0237	19.1664										+		+	+	Ser 100_Dig 100;Ser 1000_Dig 1000;Ser neg_Dig Neg	35	1	13	8	27	40.475	367	0
A5D984	A5D984	tr|A5D984|A5D984_BOVIN Pyruvate kinase OS=Bos taurus OX=9913 GN=PKM PE=1 SV=1		26.8081	26.6665	26.5565	26.9195	27.0814	27.1677	27.1224	27.0808	27.0865	29.2476	29.047	29.3821	19.1421	20.5899	19.6928	25.2544	25.1813	25.4791	18.4834	24.2238	20.6643	27.1651	25.2431	26.9969					alkali metal ion binding;binding;catalytic activity;cation binding;ion binding;kinase activity;magnesium ion binding;metal ion binding;phosphotransferase activity, alcohol group as acceptor;potassium ion binding;pyruvate kinase activity;transferase activity;transferase activity, transferring phosphorus-containing groups	alcohol metabolic process;carbohydrate metabolic process;catabolic process;cell death;cellular metabolic process;cellular process;death;generation of precursor metabolites and energy;metabolic process;primary metabolic process;small molecule metabolic process	cell part;cell projection;cilium;extracellular matrix;extracellular organelle;intracellular membrane-bounded organelle;intracellular organelle;membrane;mitochondrion;nucleus;organelle;plasma membrane;vesicle	Carbon fixation in photosynthetic organisms;Glycolysis / Gluconeogenesis;Purine metabolism;Pyruvate metabolism;Type II diabetes mellitus	PK;PK_C	+		+	+	Ser 100_Dig 100;Ser 1000_Dig 1000;Ser neg_Dig Neg	80	1	46	17	62.5	57.948	531	0
P81947;F1RYV9	P81947;F1RYV9	sp|P81947|TBA1B_BOVIN Tubulin alpha-1B chain OS=Bos taurus OX=9913 PE=1 SV=2;tr|F1RYV9|F1RYV9_PIG Tubulin alpha chain OS=Sus scrofa OX=9823 GN=LOC100127131 PE=1 SV=4		26.7798	26.7173	27.0271	29.0267	28.9251	28.9577	27.2793	27.4095	27.6126	28.0685	27.9356	28.0423	26.7526	26.9789	26.8817	28.2251	28.539	27.5078	27.1806	27.5133	26.8583	28.4458	28.0299	27.9479					binding;catalytic activity;double-stranded RNA binding;GTP binding;GTPase activity;guanyl nucleotide binding;guanyl ribonucleotide binding;hydrolase activity;hydrolase activity, acting on acid anhydrides;hydrolase activity, acting on acid anhydrides, in phosphorus-containing anhydrides;nucleic acid binding;nucleoside-triphosphatase activity;nucleotide binding;purine nucleotide binding;purine ribo…	cellular component assembly;cellular component organization;cellular macromolecular complex assembly;cellular process;cytoskeleton organization;macromolecular complex assembly;organelle organization;protein complex assembly;protein polymerization;response to chemical stimulus;response to stimulus	cell part;cytoplasm;extracellular organelle;macromolecular complex;organelle;protein complex;vesicle	Gap junction;Pathogenic Escherichia coli infection;Phagosome	Tubulin;Tubulin_C						270	2	49	10	61.4	50.151	451	0
Q9TTJ5	Q9TTJ5	sp|Q9TTJ5|RGN_BOVIN Regucalcin OS=Bos taurus OX=9913 GN=RGN PE=2 SV=1		26.7714	26.8585	26.5325	25.4257	25.3463	25.4371	25.9939	26.2586	26.2586	27.2526	27.4507	27.2966	17.7094	18.3257	19.7308	18.453	17.9898	17.3757	19.7649	19.8101	19.2397	19.5321	18.9782	19.0438					binding;calcium ion binding;carboxylic ester hydrolase activity;catalytic activity;cation binding;enzyme regulator activity;gluconolactonase activity;hydrolase activity;hydrolase activity, acting on ester bonds;ion binding;metal ion binding;transition metal ion binding;zinc ion binding	biological regulation;biosynthetic process;cellular homeostasis;cellular ion homeostasis;cellular ketone metabolic process;cellular metabolic process;cellular process;homeostatic process;metabolic process;organic acid metabolic process;small molecule metabolic process;vitamin metabolic process	cell part;cytoplasm;intracellular membrane-bounded organelle;intracellular organelle;nucleoplasm;nucleus;organelle		SGL	+	+	+	+	Ser 100_Dig 100;Ser 1000_Dig 1000;Ser neg_Dig Neg;Ser Pos_Dig Pos	331	1	12	12	46.5	33.307	299	0
P42916	P42916	sp|P42916|CL43_BOVIN Collectin-43 OS=Bos taurus OX=9913 GN=CL43 PE=1 SV=2		26.7624	26.8629	26.8019	25.065	24.3679	24.3297	26.1832	25.8917	26.2997	25.1572	25.6746	25.6397	18.0445	18.5525	19.5025	19.9472	20.1083	19.4026	18.3192	20.7521	19.3533	19.0719	19.0412	18.7355					binding;carbohydrate binding;mannose binding;monosaccharide binding;sugar binding		extracellular region		Collagen;Lectin_C;Surfac_D-trimer	+	+	+	+	Ser 100_Dig 100;Ser 1000_Dig 1000;Ser neg_Dig Neg;Ser Pos_Dig Pos	253	1	6	6	22.1	33.615	321	0
P82460	P82460	sp|P82460|THIO_PIG Thioredoxin OS=Sus scrofa OX=9823 GN=TXN PE=1 SV=3		26.7475	26.1348	26.5858	23.7898	22.6926	19.5937	25.6423	26.1911	26.3075	24.6876	24.4762	24.7204	18.9985	18.8287	18.6742	20.0692	17.9886	19.2599	17.164	20.6107	19.3437	19.3974	17.9585	20.1971					catalytic activity;disulfide oxidoreductase activity;oxidoreductase activity;oxidoreductase activity, acting on a sulfur group of donors;oxidoreductase activity, acting on a sulfur group of donors, disulfide as acceptor;peptide disulfide oxidoreductase activity;protein disulfide oxidoreductase activity	biological regulation;biosynthetic process;cellular homeostasis;cellular metabolic process;cellular nitrogen compound metabolic process;cellular process;glycerol ether metabolic process;homeostatic process;macromolecule metabolic process;metabolic process;nitrogen compound metabolic process;nucleobase-containing compound metabolic process;primary metabolic process;protein folding;protein metaboli…	cell part;cytosol;extracellular organelle;intracellular membrane-bounded organelle;intracellular organelle;mitochondrion;nucleus;organelle;vesicle		Thioredoxin	+		+	+	Ser 100_Dig 100;Ser 1000_Dig 1000;Ser neg_Dig Neg	271	1	8	8	44.8	11.828	105	0
Q2KJ83	Q2KJ83	sp|Q2KJ83|CBPN_BOVIN Carboxypeptidase N catalytic chain OS=Bos taurus OX=9913 GN=CPN1 PE=2 SV=1		26.7429	26.7681	27.4616	26.2437	26.0845	25.9678	26.7898	27.0269	27.3076	27.2768	26.9123	26.7119	19.7231	19.761	18.1606	25.2162	24.3352	24.4767	27.4054	27.8401	28.4145	26.5648	26.0264	25.8541					binding;carboxypeptidase activity;catalytic activity;cation binding;exopeptidase activity;hydrolase activity;ion binding;metal ion binding;metallocarboxypeptidase activity;metalloexopeptidase activity;metallopeptidase activity;peptidase activity;peptidase activity, acting on L-amino acid peptides;transition metal ion binding;zinc ion binding		extracellular space		Peptidase_M14	+				Ser 100_Dig 100	295	1	27	27	40.5	52.668	462	0
A0A3Q1MN97	A0A3Q1MN97	tr|A0A3Q1MN97|A0A3Q1MN97_BOVIN Vinculin OS=Bos taurus OX=9913 GN=VCL PE=1 SV=1		26.7199	26.4482	26.3995	26.4905	26.0609	26.3476	19.2879	25.5434	25.7368	26.0042	25.7887	26.0375	20.1856	20.4768	17.7806	19.8457	19.2471	18.6576	19.7026	19.3173	18.0573	20.4923	18.4602	18.5794										+	+		+	Ser 100_Dig 100;Ser 1000_Dig 1000;Ser Pos_Dig Pos	44	1	10	10	13.8	116.71	1066	0
E1B805	E1B805	tr|E1B805|E1B805_BOVIN Uncharacterized protein OS=Bos taurus OX=9913 GN=LOC528040 PE=4 SV=3		26.712	26.6521	26.5578	25.5524	25.5503	25.8413	25.427	25.8116	25.733	23.7297	24.1946	23.8712	19.4139	18.7019	18.8051	25.1662	25.6058	23.9926	20.1756	19.1121	18.8884	19.2342	18.6899	19.0876					endopeptidase inhibitor activity;endopeptidase regulator activity;enzyme inhibitor activity;enzyme regulator activity;peptidase inhibitor activity;peptidase regulator activity		extracellular space		A2M;A2M_comp;A2M_N;A2M_N_2;A2M_recep;ANATO;NTR;Thiol-ester_cl	+		+	+	Ser 100_Dig 100;Ser 1000_Dig 1000;Ser neg_Dig Neg	110	1	30	29	19.7	186.35	1662	0
A0A452DJE4	A0A452DJE4	tr|A0A452DJE4|A0A452DJE4_BOVIN Actin, aortic smooth muscle OS=Bos taurus OX=9913 GN=ACTA2 PE=3 SV=1		26.7064	26.4123	27.4642	28.7273	28.7239	28.8585	27.5584	27.5889	28.0293	27.6128	27.3078	27.9994	18.1224	19.0886	19.1747	18.9365	19.1066	18.5606	19.7329	19.1991	20.8207	18.7286	20.5603	17.7399										+	+	+	+	Ser 100_Dig 100;Ser 1000_Dig 1000;Ser neg_Dig Neg;Ser Pos_Dig Pos	59	1	53	3	56.8	37.628	340	0
F1N1W7	F1N1W7	tr|F1N1W7|F1N1W7_BOVIN Neural cell adhesion molecule 1 OS=Bos taurus OX=9913 GN=NCAM1 PE=4 SV=3		26.6477	27.0179	26.8557	25.7403	25.2875	25.2619	24.5023	24.4158	24.3182	24.1078	19.246	20.4187	18.108	19.6902	19.3915	20.8241	19.3027	17.9271	19.0438	19.3708	19.9604	19.0054	18.9995	18.292						biological adhesion;cell adhesion;cellular process	cell part;membrane		fn3;I-set	+	+	+		Ser 100_Dig 100;Ser neg_Dig Neg;Ser Pos_Dig Pos	151	1	10	10	20.3	68.335	616	0
A0A3Q1MLQ7	A0A3Q1MLQ7	tr|A0A3Q1MLQ7|A0A3Q1MLQ7_BOVIN Talin 1 OS=Bos taurus OX=9913 GN=TLN1 PE=1 SV=1		26.6333	26.2561	26.3288	29.0344	28.9494	28.9736	27.3457	28.1931	27.3982	30.1829	30.2063	29.8515	24.0541	24.2345	24.468	22.685	23.3582	22.0805	22.5702	22.728	21.3094	24.1526	23.5356	23.026											+	+	+	Ser 1000_Dig 1000;Ser neg_Dig Neg;Ser Pos_Dig Pos	42	1	129	129	48.7	270.75	2550	0
A0A3Q1MFR4	A0A3Q1MFR4	tr|A0A3Q1MFR4|A0A3Q1MFR4_BOVIN Apolipoprotein B OS=Bos taurus OX=9913 GN=APOB PE=1 SV=1		26.6101	26.8276	26.8297	30.8526	30.9985	30.8898	26.1746	26.6276	26.7582	24.5161	24.7743	24.612	30.0469	29.9359	29.9436	30.9557	31.2198	30.9666	28.3491	28.1481	28.1385	26.1373	25.9336	25.4069										+				Ser 100_Dig 100	38	1	504	504	59.6	514.08	4554	0
Q3ZC30	Q3ZC30	tr|Q3ZC30|Q3ZC30_BOVIN Sulfotransferase OS=Bos taurus OX=9913 GN=SULT1E1 PE=2 SV=1		26.6009	27.0665	26.4176	27.2881	27.3277	27.3561	25.6261	25.619	25.2951	27.2204	27.382	27.5879	23.8042	18.5437	19.698	26.2406	25.892	26.6235	17.9259	19.0804	19.814	25.8844	26.7651	26.3876					catalytic activity;flavonol 3-sulfotransferase activity;steroid sulfotransferase activity;sulfotransferase activity;transferase activity;transferase activity, transferring sulfur-containing groups	biological regulation;cellular metabolic process;cellular process;hormone metabolic process;lipid metabolic process;metabolic process;multi-organism process;primary metabolic process;sulfur compound metabolic process	cell part;cytoplasm	Steroid hormone biosynthesis;Sulfur metabolism	Sulfotransfer_1	+		+		Ser 100_Dig 100;Ser neg_Dig Neg	313	1	17	17	48.8	34.66	295	0
A0A3Q1MBX2	A0A3Q1MBX2	tr|A0A3Q1MBX2|A0A3Q1MBX2_BOVIN Uncharacterized protein OS=Bos taurus OX=9913 PE=3 SV=1		26.5969	26.855	25.99	27.0375	26.6524	26.8836	26.5709	26.8491	26.7884	27.2154	27.203	26.7878	19.553	19.6594	18.2511	25.7411	25.6051	25.8401	18.4619	18.682	18.7755	19.4455	18.7459	18.759										+		+	+	Ser 100_Dig 100;Ser 1000_Dig 1000;Ser neg_Dig Neg	37	1	17	17	44.6	36.312	307	0
A0A286ZXU2	A0A286ZXU2	tr|A0A286ZXU2|A0A286ZXU2_PIG Filamin A OS=Sus scrofa OX=9823 GN=FLNA PE=1 SV=2		26.5722	26.0053	26.2858	26.7459	26.6248	26.6799	26.2682	26.2231	26.3673	26.3795	26.1179	26.3303	18.4089	20.3029	18.8907	18.9159	20.8396	20.932	19.9012	20.752	20.8073	18.1801	18.5579	19.7675										+	+	+	+	Ser 100_Dig 100;Ser 1000_Dig 1000;Ser neg_Dig Neg;Ser Pos_Dig Pos	8	1	72	4	29.6	281.07	2652	0
Q0VCX1	Q0VCX1	sp|Q0VCX1|C1S_BOVIN Complement C1s subcomponent OS=Bos taurus OX=9913 GN=C1S PE=2 SV=2		26.5566	26.5818	26.7038	27.3013	27.1557	27.2584	26.025	26.3241	26.3619	26.9628	27.3423	27.144	19.045	18.5447	19.4344	19.1076	18.1722	19.936	17.8598	18.9843	19.3584	19.6445	19.9537	19.4114					binding;calcium ion binding;catalytic activity;cation binding;endopeptidase activity;hydrolase activity;ion binding;metal ion binding;peptidase activity;peptidase activity, acting on L-amino acid peptides;serine hydrolase activity;serine-type endopeptidase activity;serine-type peptidase activity	biological regulation;immune system process;macromolecule metabolic process;metabolic process;primary metabolic process;protein metabolic process;response to stimulus;response to stress	extracellular region	Complement and coagulation cascades;Staphylococcus aureus infection;Systemic lupus erythematosus	CUB;Sushi;Trypsin	+	+	+	+	Ser 100_Dig 100;Ser 1000_Dig 1000;Ser neg_Dig Neg;Ser Pos_Dig Pos	279	1	11	11	17.9	76.608	689	0
O02659	O02659	sp|O02659|MBL2_BOVIN Mannose-binding protein C OS=Bos taurus OX=9913 GN=MBL PE=2 SV=1		26.5222	26.55	26.9014	26.4026	26.4161	26.8176	25.4034	19.8392	25.1758	25.0503	24.6822	24.3958	20.2319	18.6058	19.0778	18.6624	19.3364	18.7742	18.3924	20.3611	17.3517	18.9746	20.3637	18.3521					binding;calcium ion binding;carbohydrate binding;cation binding;ion binding;mannose binding;metal ion binding;monosaccharide binding;sugar binding	biological regulation;cell killing;immune system process;interspecies interaction between organisms;killing of cells of other organism;macromolecule metabolic process;metabolic process;multi-organism process;primary metabolic process;protein metabolic process;regulation of transport;response to biotic stimulus;response to stimulus;response to stress	extracellular space	Complement and coagulation cascades;Phagosome;Staphylococcus aureus infection	Collagen;Lectin_C	+	+	+	+	Ser 100_Dig 100;Ser 1000_Dig 1000;Ser neg_Dig Neg;Ser Pos_Dig Pos	201	1	8	8	29.7	26.471	249	0
Q27967	Q27967	sp|Q27967|SPP24_BOVIN Secreted phosphoprotein 24 OS=Bos taurus OX=9913 GN=SPP2 PE=1 SV=2		26.5213	27.2048	27.201	26.0894	26.6085	26.328	26.7021	26.7136	26.9045	27.2947	27.396	27.3269	18.8808	18.9321	19.1972	27.709	27.3172	27.7623	26.7988	19.1122	27.5316	28.2373	28.485	28.6556						multicellular organismal process;tissue remodeling	extracellular organelle;organelle;vesicle		Spp-24	+				Ser 100_Dig 100	280	1	10	10	41.4	23.134	203	0
Q95122	Q95122	sp|Q95122|CD14_BOVIN Monocyte differentiation antigen CD14 OS=Bos taurus OX=9913 GN=CD14 PE=2 SV=2		26.4755	26.8263	26.9704	24.2871	26.7466	26.177	25.1738	25.0695	25.5692	25.873	25.7738	25.9754	19.3191	18.8132	17.7958	17.937	18.5226	19.5395	20.238	17.8028	17.8437	20.0644	19.4873	20.3915						immune system process;response to stimulus;response to stress	cell part;membrane;plasma membrane	Amoebiasis;Hematopoietic cell lineage;ko05152;MAPK signaling pathway;Pathogenic Escherichia coli infection;Phagosome;Regulation of actin cytoskeleton;Toll-like receptor signaling pathway		+	+	+	+	Ser 100_Dig 100;Ser 1000_Dig 1000;Ser neg_Dig Neg;Ser Pos_Dig Pos	325	1	4	4	12.6	39.666	373	0
G3MZI7	G3MZI7	tr|G3MZI7|G3MZI7_BOVIN Collagen type V alpha 1 chain OS=Bos taurus OX=9913 GN=COL5A1 PE=4 SV=2		26.4693	26.6134	26.518	20.0312	19.5152	18.8131	20.6106	24.9021	19.7585	19.7084	19.6882	19.2151	19.7926	18.5866	18.6197	18.5295	20.2246	19.6256	19.4528	18.5566	20.3484	17.6713	19.3422	18.8818					binding;carbohydrate binding;extracellular matrix structural constituent;glycosaminoglycan binding;heparin binding;pattern binding;polysaccharide binding;structural molecule activity	anatomical structure development;anatomical structure morphogenesis;biological adhesion;biological regulation;biosynthetic process;cell adhesion;cell motility;cellular component movement;cellular component organization;cellular process;developmental process;extracellular matrix organization;extracellular structure organization;locomotion;macromolecule metabolic process;metabolic process;multicell…	extracellular organelle;organelle;vesicle		COLFI;Collagen;Laminin_G_2	+				Ser 100_Dig 100	180	1	6	6	3.5	184.86	1847	0
Q2KJB3	Q2KJB3	tr|Q2KJB3|Q2KJB3_BOVIN Angiopoietin-like 3 OS=Bos taurus OX=9913 GN=ANGPTL3 PE=2 SV=1		26.4675	26.5241	26.7353	25.9501	26.1518	26.0316	26.2828	26.757	26.3667	26.5269	26.3653	26.2343	19.1778	19.1445	19.2767	17.7529	18.9551	20.5688	19.2045	18.9332	19.8948	19.3365	19.2031	20.6405					enzyme inhibitor activity;enzyme regulator activity;lipase inhibitor activity;phospholipase inhibitor activity	alcohol metabolic process;anatomical structure morphogenesis;biological adhesion;biological regulation;carbohydrate metabolic process;catabolic process;cell adhesion;cellular ketone metabolic process;cellular lipid metabolic process;cellular metabolic process;cellular process;developmental process;homeostatic process;lipid metabolic process;localization;metabolic process;organic acid metabolic pr…	cell part;cell surface;extracellular space		Fibrinogen_C	+	+	+	+	Ser 100_Dig 100;Ser 1000_Dig 1000;Ser neg_Dig Neg;Ser Pos_Dig Pos	296	1	13	13	25.1	53.31	459	0
P19858	P19858	sp|P19858|LDHA_BOVIN L-lactate dehydrogenase A chain OS=Bos taurus OX=9913 GN=LDHA PE=2 SV=2		26.267	26.1315	26.1909	25.6015	25.5546	25.6021	25.778	25.9814	26.4338	26.9111	27.0022	26.8248	18.2089	18.7658	20.5175	18.3277	18.9174	18.2383	18.0446	19.2752	20.6424	19.3513	18.6073	18.8619					catalytic activity;lactate dehydrogenase activity;L-lactate dehydrogenase activity;oxidoreductase activity;oxidoreductase activity, acting on CH-OH group of donors;oxidoreductase activity, acting on the CH-OH group of donors, NAD or NADP as acceptor	anatomical structure development;carbohydrate metabolic process;cell communication;cellular ketone metabolic process;cellular metabolic process;cellular process;developmental process;metabolic process;organic acid metabolic process;primary metabolic process;response to external stimulus;response to extracellular stimulus;response to stimulus;small molecule metabolic process	cell part;cytosol;extracellular organelle;intracellular membrane-bounded organelle;intracellular organelle;membrane;mitochondrion;nucleus;organelle;vesicle	Cysteine and methionine metabolism;Glycolysis / Gluconeogenesis;Propanoate metabolism;Pyruvate metabolism	Ldh_1_C;Ldh_1_N	+	+	+	+	Ser 100_Dig 100;Ser 1000_Dig 1000;Ser neg_Dig Neg;Ser Pos_Dig Pos	243	1	18	16	45.5	36.597	332	0
Q05718	Q05718	sp|Q05718|IBP6_BOVIN Insulin-like growth factor-binding protein 6 OS=Bos taurus OX=9913 GN=IGFBP6 PE=2 SV=2		26.2514	17.2253	26.1589	23.689	24.114	24.0394	26.1551	26.816	26.9041	28.3876	29.2821	29.4318	19.0244	18.0903	19.5687	21.3135	18.3352	19.7064	19.5466	20.1319	20.0952	19.3634	18.708	20.1635						biological regulation	extracellular region		IGFBP;Thyroglobulin_1		+	+	+	Ser 1000_Dig 1000;Ser neg_Dig Neg;Ser Pos_Dig Pos	275	1	5	5	15.2	24.967	237	0
Q04967	Q04967	sp|Q04967|HSP76_PIG Heat shock 70 kDa protein 6 OS=Sus scrofa OX=9823 GN=HSPA6 PE=1 SV=1		26.1812	26.1884	26.117	20.4452	19.6534	24.2215	25.3475	25.2447	25.2536	25.6471	25.6908	25.8883	18.8561	19.5008	20.0838	19.7952	17.6866	25.0269	19.5643	20.7589	19.0869	19.5121	19.1261	18.6552					adenyl nucleotide binding;adenyl ribonucleotide binding;ATP binding;binding;nucleotide binding;purine nucleotide binding;purine ribonucleoside triphosphate binding;purine ribonucleotide binding;ribonucleotide binding			Antigen processing and presentation;Endocytosis;MAPK signaling pathway;Measles;Protein processing in endoplasmic reticulum;Spliceosome;Toxoplasmosis	HSP70	+		+	+	Ser 100_Dig 100;Ser 1000_Dig 1000;Ser neg_Dig Neg	273	1	10	2	16.5	71.108	643	0
F1N0X0	F1N0X0	tr|F1N0X0|F1N0X0_BOVIN Protocadherin 12 OS=Bos taurus OX=9913 GN=PCDH12 PE=4 SV=1		26.1587	25.9599	26.2798	27.4646	27.6711	27.2575	25.919	26.1933	26.3006	23.3306	25.3187	22.3051	17.6626	18.4867	19.404	23.5862	22.711	19.5187	20.0029	18.7095	19.3961	19.0648	19.5105	18.4449					binding;calcium ion binding;cation binding;ion binding;metal ion binding	anatomical structure development;biological adhesion;carbohydrate metabolic process;cell adhesion;cellular metabolic process;cellular process;developmental process;energy reserve metabolic process;generation of precursor metabolites and energy;macromolecule metabolic process;metabolic process;polysaccharide metabolic process;primary metabolic process	cell part;extracellular organelle;membrane;organelle;plasma membrane;vesicle		Cadherin;Cadherin_2	+	+	+	+	Ser 100_Dig 100;Ser 1000_Dig 1000;Ser neg_Dig Neg;Ser Pos_Dig Pos	147	1	14	14	18.7	129.95	1197	0
A0A3Q1NJ24	A0A3Q1NJ24	tr|A0A3Q1NJ24|A0A3Q1NJ24_BOVIN Carboxypeptidase B2 OS=Bos taurus OX=9913 GN=CPB2 PE=3 SV=1		26.0811	26.0083	25.9852	24.9089	25.1121	24.9531	25.3578	25.2958	25.1213	26.58	26.6331	26.4653	19.0352	19.6646	19.9855	19.7312	19.3294	18.6243	19.0861	20.3181	19.1163	17.2613	19.6165	19.2587										+	+	+	+	Ser 100_Dig 100;Ser 1000_Dig 1000;Ser neg_Dig Neg;Ser Pos_Dig Pos	52	1	4	4	12.1	40.61	354	0
A0A3Q1MGI2	A0A3Q1MGI2	tr|A0A3Q1MGI2|A0A3Q1MGI2_BOVIN Apolipoprotein E OS=Bos taurus OX=9913 GN=APOE PE=3 SV=1		26.0549	26.0546	26.116	29.5596	29.7506	29.6867	28.2316	28.3803	28.2931	30.5533	30.1115	30.2995	24.7499	24.1867	19.2749	27.3819	28.7441	26.7425	28.3816	28.2715	28.2705	30.2343	30.7991	30.362															40	1	64	63	69.2	34.089	299	0
Q05443	Q05443	sp|Q05443|LUM_BOVIN Lumican OS=Bos taurus OX=9913 GN=LUM PE=1 SV=1		25.9956	25.8342	26.0618	29.3895	28.5951	29.0082	22.8009	21.9918	20.1284	20.7643	22.4253	22.258	25.1307	24.8424	24.3797	24.1514	24.4193	24.366	26.6461	26.5068	25.5529	27.7596	27.7015	27.4533						biological regulation;cellular component organization;cellular process;extracellular matrix organization;extracellular structure organization;multicellular organismal process;neurological system process	extracellular matrix;extracellular organelle;extracellular space;organelle;proteinaceous extracellular matrix;vesicle		LRR_8;LRRNT		+	+	+	Ser 1000_Dig 1000;Ser neg_Dig Neg;Ser Pos_Dig Pos	274	1	23	23	44.4	38.756	342	0
A0A287AFA5	A0A287AFA5	tr|A0A287AFA5|A0A287AFA5_PIG Endoplasmin OS=Sus scrofa OX=9823 GN=HSP90B1 PE=1 SV=2		25.9211	26.7264	26.3346	27.9252	27.6113	27.9024	25.2581	26.2436	25.3046	27.1971	27.8733	27.8753	27.4248	26.5572	26.7748	29.1535	27.9666	29.2058	19.4823	18.6269	20.5519	26.0756	24.7013	25.4528												+		Ser neg_Dig Neg	11	1	50	50	38.9	92.385	803	0
A6QLL8	A6QLL8	tr|A6QLL8|A6QLL8_BOVIN Fructose-bisphosphate aldolase OS=Bos taurus OX=9913 GN=ALDOA PE=1 SV=1		25.9008	26.1046	26.0447	19.209	18.71	19.9283	25.7142	25.5761	26.0142	25.5418	25.2616	25.3002	20.0091	18.4052	19.6333	19.4219	18.4384	17.8374	19.6918	19.4289	18.9163	19.643	19.0041	19.1861					aldehyde-lyase activity;binding;carbohydrate binding;carbon-carbon lyase activity;catalytic activity;fructose binding;fructose-bisphosphate aldolase activity;lyase activity;monosaccharide binding;sugar binding	alcohol metabolic process;biological regulation;biosynthetic process;carbohydrate metabolic process;catabolic process;cellular homeostasis;cellular metabolic process;cellular nitrogen compound metabolic process;cellular process;generation of precursor metabolites and energy;heterocycle metabolic process;homeostatic process;metabolic process;multicellular organismal process;muscle contraction;nitr…	cell part;cytoskeleton;extracellular organelle;extracellular space;intracellular membrane-bounded organelle;intracellular non-membrane-bounded organelle;intracellular organelle;membrane;nucleus;organelle;vesicle	Carbon fixation in photosynthetic organisms;Fructose and mannose metabolism;Glycolysis / Gluconeogenesis;Pentose phosphate pathway	Glycolytic	+		+	+	Ser 100_Dig 100;Ser 1000_Dig 1000;Ser neg_Dig Neg	85	1	7	7	23.6	39.436	364	0
P80012	P80012	sp|P80012|VWF_BOVIN von Willebrand factor (Fragment) OS=Bos taurus OX=9913 GN=VWF PE=1 SV=2		25.812	25.8516	25.956	19.7758	18.3961	19.5311	18.3053	18.9713	20.0752	19.3894	19.7379	19.0649	20.6259	16.9363	19.4919	17.2215	20.1503	18.8347	18.9026	18.8336	18.0233	19.0632	20.4726	18.05					binding;chaperone binding;collagen binding;enzyme binding;glycoprotein binding;identical protein binding;immunoglobulin binding;integrin binding;protease binding;protein binding;protein complex binding;protein dimerization activity;protein homodimerization activity;protein N-terminus binding;receptor binding	biological adhesion;biological regulation;cell activation;cell adhesion;cellular component assembly;cellular component organization;cellular process;coagulation;macromolecular complex assembly;multicellular organismal process;protein complex assembly;regulation of body fluid levels	cell part;cytoplasmic membrane-bounded vesicle;endoplasmic reticulum;extracellular matrix;extracellular region;intracellular membrane-bounded organelle;intracellular organelle;organelle;proteinaceous extracellular matrix;vesicle	Complement and coagulation cascades;ECM-receptor interaction;Focal adhesion	C8;TIL;VWD	+				Ser 100_Dig 100	264	1	4	4	5.5	102.6	937	0
A0A3Q1LJQ7	A0A3Q1LJQ7	tr|A0A3Q1LJQ7|A0A3Q1LJQ7_BOVIN Adenylyl cyclase-associated protein OS=Bos taurus OX=9913 PE=3 SV=1		25.7221	24.1641	25.6262	25.8589	26.1882	25.935	25.1731	24.8671	24.4396	28.5433	27.691	28.1386	20.0532	19.7656	18.9139	20.3586	21.1139	19.0626	18.1876	19.5655	18.6409	18.2658	19.4401	19.5492										+	+	+	+	Ser 100_Dig 100;Ser 1000_Dig 1000;Ser neg_Dig Neg;Ser Pos_Dig Pos	28	1	15	15	31	51.32	471	0
P62935	P62935	sp|P62935|PPIA_BOVIN Peptidyl-prolyl cis-trans isomerase A OS=Bos taurus OX=9913 GN=PPIA PE=1 SV=2		25.6338	25.758	25.6243	26.1031	26.0731	26.1322	26.2598	26.3977	26.4273	29.6962	29.6898	29.6602	18.7275	19.2022	18.8953	18.2646	19.2958	18.5019	16.9506	19.4833	20.5559	18.9729	19.4637	20.2268					binding;catalytic activity;cis-trans isomerase activity;isomerase activity;peptide binding;peptidyl-prolyl cis-trans isomerase activity	biological regulation;cellular metabolic process;cellular process;macromolecule metabolic process;macromolecule modification;metabolic process;peptidyl-amino acid modification;primary metabolic process;protein folding;protein metabolic process;protein modification process	cell part;cytosol;extracellular region;intracellular membrane-bounded organelle;intracellular organelle;nucleus;organelle		Pro_isomerase	+	+	+	+	Ser 100_Dig 100;Ser 1000_Dig 1000;Ser neg_Dig Neg;Ser Pos_Dig Pos	261	1	14	13	47.6	17.869	164	0
F1MBS3	F1MBS3	tr|F1MBS3|F1MBS3_BOVIN Transforming growth factor-beta-induced protein ig-h3 OS=Bos taurus OX=9913 GN=TGFBI PE=1 SV=3		25.4765	25.1914	25.316	24.1994	24.6154	24.7112	26.0997	25.9108	26.2886	26.0743	26.1696	25.9601	19.2994	17.643	19.5721	19.1109	20.9983	19.4766	17.7074	19.7097	18.7745	18.7739	17.1356	20.4463					binding;cell adhesion molecule binding;extracellular matrix binding;protein binding	anatomical structure formation involved in morphogenesis;biological adhesion;cell adhesion;cellular component organization;cellular process;developmental process;extracellular matrix organization;extracellular structure organization	cell part;extracellular matrix;extracellular organelle;extracellular space;organelle;proteinaceous extracellular matrix;vesicle		Fasciclin	+	+	+	+	Ser 100_Dig 100;Ser 1000_Dig 1000;Ser neg_Dig Neg;Ser Pos_Dig Pos	123	1	13	13	25.7	70.791	649	0
P10096	P10096	sp|P10096|G3P_BOVIN Glyceraldehyde-3-phosphate dehydrogenase OS=Bos taurus OX=9913 GN=GAPDH PE=1 SV=4		25.4158	25.5925	24.8199	28.2364	28.2839	28.6266	27.0162	27.0672	26.841	29.2468	29.2028	29.1951	26.642	26.2472	27.7556	28.2798	28.7945	27.7151	24.548	24.8836	25.8171	28.0406	27.7445	27.9865					binding;catalytic activity;coenzyme binding;cofactor binding;cytoskeletal protein binding;glyceraldehyde-3-phosphate dehydrogenase (NAD+) (phosphorylating) activity;microtubule binding;NAD binding;NADP binding;nucleotide binding;oxidoreductase activity;oxidoreductase activity, acting on the aldehyde or oxo group of donors;oxidoreductase activity, acting on the aldehyde or oxo group of donors, NAD…	alcohol metabolic process;biological regulation;carbohydrate metabolic process;catabolic process;cell death;cellular component organization;cellular metabolic process;cellular process;cytoskeleton organization;death;generation of precursor metabolites and energy;macromolecule metabolic process;macromolecule modification;metabolic process;organelle organization;peptidyl-amino acid modification;pri…	cell part;cytoplasm;cytoskeleton;cytosol;intracellular membrane-bounded organelle;intracellular non-membrane-bounded organelle;intracellular organelle;nucleus;organelle	Alzheimer's disease;Glycolysis / Gluconeogenesis	Gp_dh_C;Gp_dh_N						234	1	53	53	79.9	35.868	333	0
A0A3Q1MMU4	A0A3Q1MMU4	tr|A0A3Q1MMU4|A0A3Q1MMU4_BOVIN Uncharacterized protein OS=Bos taurus OX=9913 PE=4 SV=1		25.2927	25.6887	25.1164	24.956	19.0148	25.6694	25.7192	18.7947	25.3698	24.3686	24.1148	24.4592	19.2869	19.3369	18.4348	18.5562	19.8135	18.5523	20.3331	17.9836	18.4442	19.4983	18.6374	17.9736										+			+	Ser 100_Dig 100;Ser 1000_Dig 1000	43	1	3	3	43.8	8.1983	80	0
A0A3Q1NEH4	A0A3Q1NEH4	tr|A0A3Q1NEH4|A0A3Q1NEH4_BOVIN Reticulocalbin-3 OS=Bos taurus OX=9913 GN=RCN3 PE=4 SV=1		25.1965	25.6317	25.4303	27.9559	28.0171	27.8583	26.5646	26.9286	26.9426	20.0404	18.893	21.6872	20.3919	18.215	19.1514	18.9014	19.7277	21.844	21.2423	21.1863	21.064	20.312	18.7027	18.7431										+	+	+		Ser 100_Dig 100;Ser neg_Dig Neg;Ser Pos_Dig Pos	49	1	11	11	31.9	34.597	301	0
Q9GKR3	Q9GKR3	tr|Q9GKR3|Q9GKR3_BOVIN Vascular cell adhesion molecule 1 OS=Bos taurus OX=9913 GN=VCAM1 PE=2 SV=1		25.0402	25.012	25.328	25.3823	25.2813	25.4079	25.5805	25.2423	25.4077	23.8224	24.12	23.9215	18.8478	17.5216	18.6445	18.9916	19.1191	19.6157	19.0382	20.4262	19.8764	18.4016	17.9298	20.4083						biological adhesion;cell adhesion;cellular process	cell part	African trypanosomiasis;Cell adhesion molecules (CAMs);Leukocyte transendothelial migration;Malaria	C2-set;I-set	+	+	+	+	Ser 100_Dig 100;Ser 1000_Dig 1000;Ser neg_Dig Neg;Ser Pos_Dig Pos	328	1	14	14	20	81.397	739	0
P07456	P07456	sp|P07456|IGF2_BOVIN Insulin-like growth factor II OS=Bos taurus OX=9913 GN=IGF2 PE=1 SV=4		25.0385	25.1867	25.3945	18.0203	19.2771	19.7496	26.992	26.8797	27.2343	26.0796	25.8364	25.6674	19.0807	19.0898	18.6313	20.6226	19.7757	18.614	19.1238	20.1027	18.7033	19.6551	18.6591	17.3354					enzyme activator activity;enzyme regulator activity;kinase activator activity;kinase regulator activity;protein kinase activator activity;protein kinase regulator activity;protein serine/threonine kinase activator activity;receptor activator activity;receptor regulator activity	alcohol metabolic process;anatomical structure development;anatomical structure morphogenesis;biological regulation;carbohydrate metabolic process;cell differentiation;cellular metabolic process;cellular process;developmental process;metabolic process;primary metabolic process;regulation of cell cycle;regulation of mitotic cell cycle;regulation of organelle organization;regulation of protein modi…	extracellular organelle;extracellular space;organelle;vesicle		IGF2_C;Insulin	+		+	+	Ser 100_Dig 100;Ser 1000_Dig 1000;Ser neg_Dig Neg	230	1	6	6	18.4	19.681	179	0
A0A3Q1NEQ0	A0A3Q1NEQ0	tr|A0A3Q1NEQ0|A0A3Q1NEQ0_BOVIN Uncharacterized protein OS=Bos taurus OX=9913 GN=INHCA PE=1 SV=1		24.9608	25.3466	24.6173	19.6799	19.425	18.1206	18.9561	19.3888	23.8479	24.5382	23.5658	24.7467	19.1853	20.0897	19.1298	18.9249	18.9787	19.6058	18.7066	18.6719	19.9274	19.8892	18.3508	17.3673										+			+	Ser 100_Dig 100;Ser 1000_Dig 1000	50	1	4	4	9.4	77.749	703	0
A0A3Q1M2P3	A0A3Q1M2P3	tr|A0A3Q1M2P3|A0A3Q1M2P3_BOVIN Alpha-1,4 glucan phosphorylase OS=Bos taurus OX=9913 GN=PYGL PE=1 SV=1		24.6	25.2532	25.0486	24.0418	24.3636	24.2024	24.4105	24.1479	23.916	24.664	24.95	24.5475	18.475	19.3051	20.0383	19.5734	18.9106	19.0893	18.2605	19.9591	18.8971	18.903	20.7226	19.7257										+	+	+	+	Ser 100_Dig 100;Ser 1000_Dig 1000;Ser neg_Dig Neg;Ser Pos_Dig Pos	34	1	17	17	23.1	95.276	830	0
Q3SZJ4	Q3SZJ4	sp|Q3SZJ4|PTGR1_BOVIN Prostaglandin reductase 1 OS=Bos taurus OX=9913 GN=PTGR1 PE=2 SV=1		24.5886	24.9682	25.5496	22.4078	22.5344	23.6553	25.2179	25.5899	24.2304	26.9864	27.1107	26.9132	18.6787	20.2162	20.1539	18.8557	24.7107	18.8439	20.2938	19.4231	18.4453	19.4539	19.2081	20.9715					15-oxoprostaglandin 13-oxidase activity;2-alkenal reductase [NAD(P)] activity;binding;catalytic activity;cation binding;ion binding;metal ion binding;oxidoreductase activity;oxidoreductase activity, acting on the CH-CH group of donors;oxidoreductase activity, acting on the CH-CH group of donors, NAD or NADP as acceptor;transition metal ion binding;zinc ion binding		cell part;cytoplasm		ADH_zinc_N	+		+	+	Ser 100_Dig 100;Ser 1000_Dig 1000;Ser neg_Dig Neg	307	1	7	7	23.7	35.706	329	0
P81644	P81644	sp|P81644|APOA2_BOVIN Apolipoprotein A-II OS=Bos taurus OX=9913 GN=APOA2 PE=1 SV=2		24.5167	26.5221	25.4685	31.6193	31.8977	31.0963	29.5288	29.2007	29.2514	34.2265	33.7553	33.7553	29.1871	29.4658	27.8473	27.2969	28.509	25.438	32.1693	31.8135	31.9444	34.13	32.697	33.4209					alcohol binding;amine binding;binding;cation binding;cholesterol binding;cholesterol transporter activity;enzyme activator activity;enzyme inhibitor activity;enzyme regulator activity;high-density lipoprotein particle binding;ion binding;lipase inhibitor activity;lipid binding;lipid transporter activity;lipoprotein particle binding;phosphatidylcholine binding;phosphatidylcholine-sterol O-acyltran…	alcohol metabolic process;amine metabolic process;biological regulation;biosynthetic process;catabolic process;cellular component assembly;cellular component organization;cellular lipid metabolic process;cellular metabolic process;cellular nitrogen compound metabolic process;cellular process;establishment of localization;glycerol ether metabolic process;homeostatic process;lipid metabolic process…	extracellular organelle;macromolecular complex;organelle;vesicle	PPAR signaling pathway	ApoA-II	+	+	+		Ser 100_Dig 100;Ser neg_Dig Neg;Ser Pos_Dig Pos	269	1	82	82	77	11.202	100	0
F1S4T6	F1S4T6	tr|F1S4T6|F1S4T6_PIG Triacylglycerol lipase OS=Sus scrofa OX=9823 GN=PNLIPRP2 PE=3 SV=3		24.4637	24.3051	24.1462	20.7098	21.0167	20.6098	25.2562	24.9618	24.8848	24.1763	23.851	22.535	30.3967	30.7971	30.5667	33.6944	33.2759	33.8608	29.1384	30.5909	30.5973	32.0832	32.2336	32.1284					carboxylic ester hydrolase activity;catalytic activity;hydrolase activity;hydrolase activity, acting on ester bonds;lipase activity;triglyceride lipase activity	digestion;lipid metabolic process;metabolic process;multicellular organismal process;primary metabolic process;response to stimulus;response to stress	extracellular region		Lipase;PLAT	+	+	+	+	Ser 100_Dig 100;Ser 1000_Dig 1000;Ser neg_Dig Neg;Ser Pos_Dig Pos	160	1	190	188	65	54.132	480	0
P00690	P00690	sp|P00690|AMYP_PIG Pancreatic alpha-amylase OS=Sus scrofa OX=9823 GN=AMY2 PE=1 SV=3		24.3493	22.9002	22.7887	25.874	25.7645	25.5124	21.4636	22.0711	21.8155	22.4452	21.9643	22.79	28.01	27.9791	27.7062	31.2011	31.3876	31.9563	25.9237	25.5975	25.6589	27.6141	27.9098	27.7374					alpha-amylase activity;amylase activity;anion binding;binding;calcium ion binding;catalytic activity;cation binding;chloride ion binding;hydrolase activity;hydrolase activity, acting on glycosyl bonds;hydrolase activity, hydrolyzing O-glycosyl compounds;ion binding;metal ion binding	carbohydrate metabolic process;catabolic process;metabolic process;primary metabolic process	extracellular space	Carbohydrate digestion and absorption;Starch and sucrose metabolism	Alpha-amylase;Alpha-amylase_C	+	+	+	+	Ser 100_Dig 100;Ser 1000_Dig 1000;Ser neg_Dig Neg;Ser Pos_Dig Pos	205	1	87	56	58.9	57.086	511	0
A5PJB8;I3LSM8	A5PJB8	tr|A5PJB8|A5PJB8_BOVIN CTRB1 protein OS=Bos taurus OX=9913 GN=CTRB1 PE=2 SV=1		24.2718	23.4471	23.4211	26.3387	26.0466	26.2321	23.6563	23.8124	19.4013	19.6037	17.3789	18.8003	19.1785	19.9479	19.8592	20.3134	20.1468	18.8767	18.6732	19.9056	17.5489	19.6684	20.6788	18.7096					catalytic activity;endopeptidase activity;hydrolase activity;peptidase activity;peptidase activity, acting on L-amino acid peptides;serine hydrolase activity;serine-type endopeptidase activity;serine-type peptidase activity		cell part;extracellular organelle;intracellular membrane-bounded organelle;intracellular organelle;nucleus;organelle;vesicle		Trypsin	+	+			Ser 100_Dig 100;Ser Pos_Dig Pos	82	2	16	3	39.9	27.805	263	0
Q2KIW4	Q2KIW4	tr|Q2KIW4|Q2KIW4_BOVIN Lecithin-cholesterol acyltransferase OS=Bos taurus OX=9913 GN=LCAT PE=2 SV=1		24.1727	24.6775	23.4656	27.1348	26.3344	25.9611	24.6806	25.2919	23.525	18.9435	19.2628	20.3036	20.9605	20.3727	19.284	28.7678	29.0841	28.5304	23.6392	23.0429	23.7487	24.9649	24.8761	26.4211					catalytic activity;O-acyltransferase activity;phosphatidylcholine-sterol O-acyltransferase activity;transferase activity;transferase activity, transferring acyl groups;transferase activity, transferring acyl groups other than amino-acyl groups	alcohol metabolic process;amine metabolic process;biological regulation;biosynthetic process;cellular component organization;cellular lipid metabolic process;cellular metabolic process;cellular nitrogen compound metabolic process;cellular process;establishment of localization;homeostatic process;lipid metabolic process;lipid transport;macromolecule metabolic process;metabolic process;multicellula…	extracellular organelle;macromolecular complex;organelle;vesicle	Glycerophospholipid metabolism	LCAT	+			+	Ser 100_Dig 100;Ser 1000_Dig 1000	293	1	24	24	43	49.844	440	0
F1N3Q7	F1N3Q7	tr|F1N3Q7|F1N3Q7_BOVIN Apolipoprotein A-IV OS=Bos taurus OX=9913 GN=APOA4 PE=3 SV=2		24.0696	25.6965	26.2796	27.7967	27.7553	27.7385	30.0061	29.9034	29.8211	26.1741	26.2473	25.2872	26.1423	24.4294	25.9358	28.3183	28.9094	27.1875	25.9852	26.3662	26.9308	29.6526	29.2198	29.5153					alcohol binding;amine binding;antioxidant activity;binding;cation binding;cholesterol binding;cholesterol transporter activity;copper ion binding;enzyme activator activity;enzyme regulator activity;ion binding;lipid binding;lipid transporter activity;metal ion binding;phosphatidylcholine binding;phosphatidylcholine-sterol O-acyltransferase activator activity;phospholipid binding;quaternary ammoni…	alcohol metabolic process;amine metabolic process;anatomical structure morphogenesis;biological adhesion;biological regulation;biosynthetic process;catabolic process;cell adhesion;cellular component assembly;cellular component morphogenesis;cellular component organization;cellular lipid metabolic process;cellular metabolic process;cellular nitrogen compound metabolic process;cellular process;deve…	cell part;cell surface;extracellular organelle;macromolecular complex;organelle;vesicle	Fat digestion and absorption;Vitamin digestion and absorption	Apolipoprotein			+	+	Ser 1000_Dig 1000;Ser neg_Dig Neg	152	1	23	23	36.6	52.29	465	0
F6RMV5	F6RMV5	tr|F6RMV5|F6RMV5_BOVIN Leucine rich alpha-2-glycoprotein 1 OS=Bos taurus OX=9913 GN=LRG1 PE=1 SV=1		23.9774	23.9242	19.8217	27.8048	27.6633	27.5891	18.824	20.601	18.2171	19.6034	18.8571	19.6326	18.3843	21.0567	19.5164	17.921	18.3465	20.6571	19.4987	18.3502	18.1263	20.327	18.8336	19.3606											+			Ser Pos_Dig Pos	176	1	9	9	32.9	39.193	353	0
Q3ZBU7	Q3ZBU7	sp|Q3ZBU7|TBB4A_BOVIN Tubulin beta-4A chain OS=Bos taurus OX=9913 GN=TUBB4A PE=2 SV=1		23.9414	23.7819	23.2541	27.5038	27.1971	27.4145	26.2822	25.3484	26.2048	27.2459	27.1859	27.04	18.3201	19.7611	18.9172	19.8136	19.4338	20.8069	19.9929	19.0298	19.8592	19.6618	18.3804	21.1213					binding;catalytic activity;GTP binding;GTPase activity;guanyl nucleotide binding;guanyl ribonucleotide binding;hydrolase activity;hydrolase activity, acting on acid anhydrides;hydrolase activity, acting on acid anhydrides, in phosphorus-containing anhydrides;nucleoside-triphosphatase activity;nucleotide binding;purine nucleotide binding;purine ribonucleoside triphosphate binding;purine ribonucleo…	cellular component assembly;cellular component organization;cellular macromolecular complex assembly;cellular process;macromolecular complex assembly;protein complex assembly;protein polymerization	cell body;cell part;cell projection;cilium;cytoplasm;extracellular organelle;intracellular membrane-bounded organelle;intracellular organelle;macromolecular complex;neuronal cell body;nucleus;organelle;protein complex;vesicle	Gap junction;Pathogenic Escherichia coli infection;Phagosome	Tubulin;Tubulin_C	+	+	+	+	Ser 100_Dig 100;Ser 1000_Dig 1000;Ser neg_Dig Neg;Ser Pos_Dig Pos	312	1	25	16	47.1	49.585	444	0
F1N102	F1N102	tr|F1N102|F1N102_BOVIN Complement component C8 beta chain OS=Bos taurus OX=9913 GN=C8B PE=3 SV=3		23.3503	22.8425	23.3306	22.6539	23.4488	21.943	25.219	24.4244	25.2148	27.4644	27.4221	28.1098	17.8729	19.4714	19.6479	19.0481	18.6281	20.0021	19.2008	19.4797	18.968	19.2559	19.4397	18.6922						immune system process;response to stimulus	cell part;extracellular organelle;macromolecular complex;organelle;protein complex;vesicle		Ldl_recept_a;MACPF	+	+	+	+	Ser 100_Dig 100;Ser 1000_Dig 1000;Ser neg_Dig Neg;Ser Pos_Dig Pos	148	1	13	13	23.1	66.685	590	0
Q58DL9	Q58DL9	tr|Q58DL9|Q58DL9_BOVIN Phospholipid transfer protein OS=Bos taurus OX=9913 GN=PLTP PE=2 SV=1		23.2291	25.7006	23.3936	26.0584	25.7865	25.8479	25.2894	25.326	25.1054	21.2988	23.0965	23.3888	18.8216	18.7706	17.1268	29.6902	29.9239	29.8432	21.8039	20.8541	21.009	21.4203	21.96	21.7023					binding;lipid binding	biosynthetic process;cell motility;cellular component movement;cellular metabolic process;cellular process;heterocycle metabolic process;lipid metabolic process;locomotion;metabolic process;primary metabolic process;small molecule metabolic process;vitamin metabolic process	extracellular space	PPAR signaling pathway	LBP_BPI_CETP;LBP_BPI_CETP_C	+	+	+		Ser 100_Dig 100;Ser neg_Dig Neg;Ser Pos_Dig Pos	316	1	47	47	39.8	56.428	510	0
P02584	P02584	sp|P02584|PROF1_BOVIN Profilin-1 OS=Bos taurus OX=9913 GN=PFN1 PE=1 SV=2		22.9992	23.8704	23.5531	26.4295	26.2928	26.1998	24.2735	24.3177	24.5229	25.9027	25.9312	26.0192	19.8963	19.6206	18.0886	26.6178	27.7865	27.2986	18.3997	21.8684	18.3692	18.7047	19.6078	20.6568						anatomical structure formation involved in morphogenesis;biological regulation;cellular component organization;cellular process;cytoskeleton organization;developmental process;organelle organization;regulation of organelle organization	cell part;cytoplasm;cytoskeleton;intracellular membrane-bounded organelle;intracellular non-membrane-bounded organelle;intracellular organelle;nucleus;organelle	Regulation of actin cytoskeleton;Shigellosis	Profilin	+		+	+	Ser 100_Dig 100;Ser 1000_Dig 1000;Ser neg_Dig Neg	223	1	13	13	67.1	15.057	140	0
Q28035	Q28035	sp|Q28035|GSTA1_BOVIN Glutathione S-transferase A1 OS=Bos taurus OX=9913 GN=GSTA1 PE=2 SV=3		22.839	22.2467	18.9748	24.143	24.4806	24.0044	22.2948	22.2231	21.7864	28.1572	27.9962	28.1069	19.0943	17.9558	19.7231	19.4097	20.4824	19.5867	20.86	18.7738	20.0809	19.8711	19.0849	18.7151					catalytic activity;glutathione transferase activity;transferase activity;transferase activity, transferring alkyl or aryl (other than methyl) groups	amine metabolic process;cellular amino acid metabolic process;cellular ketone metabolic process;cellular metabolic process;cellular nitrogen compound metabolic process;cellular process;metabolic process;nitrogen compound metabolic process;organic acid metabolic process;peptide metabolic process;primary metabolic process;small molecule metabolic process;sulfur compound metabolic process	cell part;cytoplasm	Drug metabolism - cytochrome P450;Glutathione metabolism;Metabolism of xenobiotics by cytochrome P450	GST_C;GST_N		+		+	Ser 1000_Dig 1000;Ser Pos_Dig Pos	283	1	16	16	48.2	25.451	222	0
A0A3Q1NJB1	A0A3Q1NJB1	tr|A0A3Q1NJB1|A0A3Q1NJB1_BOVIN Ceruloplasmin OS=Bos taurus OX=9913 GN=CP PE=1 SV=1		22.6457	23.3557	23.7754	27.1265	26.6722	27.2239	23.889	24.0836	20.7038	22.534	21.7721	22.7033	19.3073	19.8932	19.8989	19.9361	18.1873	20.302	19.7936	18.1093	18.1849	18.7304	18.6874	19.6173										+	+	+	+	Ser 100_Dig 100;Ser 1000_Dig 1000;Ser neg_Dig Neg;Ser Pos_Dig Pos	53	1	25	25	32.5	120.78	1060	0
P15497	P15497	sp|P15497|APOA1_BOVIN Apolipoprotein A-I OS=Bos taurus OX=9913 GN=APOA1 PE=1 SV=3		21.9438	21.5721	21.7485	33.0696	33.2023	32.7183	29.4576	29.5639	29.6143	31.1775	30.4653	30.4971	28.8019	28.6505	28.5197	32.4831	33.7653	30.4966	30.2869	30.2609	30.1604	32.995	32.5474	32.9113					alcohol binding;amine binding;beta-amyloid binding;binding;cation binding;chemorepellent activity;cholesterol binding;cholesterol transporter activity;enzyme activator activity;enzyme regulator activity;high-density lipoprotein particle binding;high-density lipoprotein particle receptor binding;ion binding;lipid binding;lipid transporter activity;lipoprotein particle binding;lipoprotein particle …	alcohol metabolic process;amine metabolic process;anatomical structure development;anatomical structure morphogenesis;biological regulation;biosynthetic process;cell motility;cell proliferation;cellular component assembly;cellular component morphogenesis;cellular component movement;cellular component organization;cellular lipid metabolic process;cellular metabolic process;cellular nitrogen compou…	cell part;cytoplasmic membrane-bounded vesicle;extracellular organelle;intracellular membrane-bounded organelle;intracellular organelle;macromolecular complex;organelle;vesicle	African trypanosomiasis;Fat digestion and absorption;PPAR signaling pathway;Vitamin digestion and absorption	Apolipoprotein	+				Ser 100_Dig 100	238	1	246	246	92.1	30.276	265	0
P01267	P01267	sp|P01267|THYG_BOVIN Thyroglobulin OS=Bos taurus OX=9913 GN=TG PE=1 SV=1		21.6368	19.9883	19.9821	27.4362	27.6258	27.1261	18.9919	19.5161	17.9627	19.8825	20.5911	19.8937	21.8415	17.9992	20.1521	18.0062	19.7613	20.6308	21.4109	18.9715	19.5622	19.8922	21.7434	20.9272						biological regulation;biosynthetic process;hormone metabolic process;metabolic process	extracellular region	Autoimmune thyroid disease	COesterase;GCC2_GCC3;Thyroglobulin_1		+			Ser Pos_Dig Pos	213	1	31	31	14.5	303.22	2769	0
F1MYX2	F1MYX2	tr|F1MYX2|F1MYX2_BOVIN Apolipoprotein M OS=Bos taurus OX=9913 GN=APOM PE=3 SV=1		21.1941	19.2233	19.5131	26.3143	26.2808	26.26	20.0565	19.9432	20.4918	18.0857	22.8432	25.0402	22.1571	21.3863	21.6406	31.5098	31.2149	31.2992	22.5813	24.3079	24.6617	25.6024	25.8511	25.9108					antioxidant activity;binding;lipid binding;lipid transporter activity;phospholipid binding;substrate-specific transporter activity;transporter activity	biological regulation;cellular component assembly;cellular component organization;cellular metabolic process;cellular process;establishment of localization;lipid transport;macromolecular complex assembly;macromolecule metabolic process;metabolic process;multicellular organismal process;transport	extracellular organelle;macromolecular complex;organelle;vesicle		ApoM		+	+		Ser neg_Dig Neg;Ser Pos_Dig Pos	143	1	49	49	51.1	21.158	188	0
P80109	P80109	sp|P80109|PHLD_BOVIN Phosphatidylinositol-glycan-specific phospholipase D OS=Bos taurus OX=9913 GN=GPLD1 PE=1 SV=1		21.1854	20.9424	21.2938	26.1257	26.091	26.2472	21.4793	20.4075	20.9451	21.8896	22.0528	21.9875	25.8209	25.9439	25.6273	29.7782	29.6099	30.3227	24.4292	24.4063	24.3348	22.9481	23.4252	23.2374					catalytic activity;channel regulator activity;glycosylphosphatidylinositol phospholipase D activity;hydrolase activity;hydrolase activity, acting on ester bonds;lipase activity;phospholipase activity;phospholipase D activity;phosphoric diester hydrolase activity;phosphoric ester hydrolase activity;sodium channel regulator activity	alcohol metabolic process;amine metabolic process;biological regulation;cell differentiation;cell motility;cellular component movement;cellular lipid metabolic process;cellular metabolic process;cellular nitrogen compound metabolic process;cellular process;developmental process;establishment of localization;immune system process;lipid metabolic process;locomotion;metabolic process;multicellular o…	cell part;cytoplasm;extracellular matrix;extracellular space;intracellular membrane-bounded organelle;intracellular organelle;macromolecular complex;organelle;proteinaceous extracellular matrix	Glycosylphosphatidylinositol(GPI)-anchor biosynthesis	FG-GAP;Zn_dep_PLPC	+	+	+		Ser 100_Dig 100;Ser neg_Dig Neg;Ser Pos_Dig Pos	266	1	79	69	45.9	92.601	839	0
Q9TT36	Q9TT36	sp|Q9TT36|THBG_BOVIN Thyroxine-binding globulin OS=Bos taurus OX=9913 GN=SERPINA7 PE=2 SV=1		19.8575	19.953	19.9624	24.6009	28.8199	28.7678	19.9597	18.5331	19.015	19.6617	20.0515	19.7533	19.188	18.8807	21.2336	18.7864	19.0971	18.4818	18.9727	18.206	20.1895	17.655	18.3347	19.0548							extracellular space		Serpin		+			Ser Pos_Dig Pos	329	1	14	14	33.8	46.017	411	0
A0A0A0MP92	A0A0A0MP92	tr|A0A0A0MP92|A0A0A0MP92_BOVIN Serpin A3-7 OS=Bos taurus OX=9913 GN=SERPINA3-7 PE=1 SV=1		18.5726	18.8842	18.3853	32.8409	32.4342	32.4924	19.5747	18.7002	17.821	19.6539	19.6913	19.8678	19.375	19.5511	18.8197	19.4075	20.825	20.4189	20.36	20.9527	18.106	18.4694	19.2784	17.6269							extracellular space		Serpin		+			Ser Pos_Dig Pos	0	1	34	16	44.8	47.015	417	0
A0A5G2RJR8	A0A5G2RJR8	tr|A0A5G2RJR8|A0A5G2RJR8_PIG Triacylglycerol lipase OS=Sus scrofa OX=9823 GN=PNLIP PE=3 SV=1		18.3662	18.5803	18.5995	18.7877	18.8565	18.6167	17.5722	17.4755	17.2274	19.1625	19.7687	19.529	35.8838	35.8996	36.212	34.5922	34.7403	35.5062	35.5209	35.8399	35.7302	35.6708	35.8042	35.7378										+	+	+	+	Ser 100_Dig 100;Ser 1000_Dig 1000;Ser neg_Dig Neg;Ser Pos_Dig Pos	74	1	460	458	80.1	50.14	448	0
A0A0A0MPA0	A0A0A0MPA0	tr|A0A0A0MPA0|A0A0A0MPA0_BOVIN SERPIN domain-containing protein OS=Bos taurus OX=9913 GN=LOC784932 PE=1 SV=1		19.0308	20.1929	20.4979	29.1713	29.0424	29.0088	18.9724	19.8508	19.8925	19.0653	21.2096	18.3685	19.8158	18.5345	19.9578	20.5059	19.6519	19.3698	20.0378	20.11	18.0964	19.3121	19.0352	18.7659							extracellular space		Serpin		+			Ser Pos_Dig Pos	1	1	24	11	42.9	46.882	417	0
A0A286ZKG9	A0A286ZKG9	tr|A0A286ZKG9|A0A286ZKG9_PIG Peptidyl-prolyl cis-trans isomerase OS=Sus scrofa OX=9823 GN=PPIB PE=1 SV=1		18.5594	19.1381	18.8535	19.8559	20.1681	19.191	19.4556	20.2574	20.4531	19.923	19.1496	19.8032	19.1362	19.1428	19.7321	27.472	27.0398	27.8111	20.3098	19.2065	19.9967	19.7714	18.1788	19.3269											+			Ser Pos_Dig Pos	3	1	8	7	25.2	22.283	202	0
A0A286ZNV2	A0A286ZNV2	tr|A0A286ZNV2|A0A286ZNV2_PIG Elongation factor 1-alpha 2 OS=Sus scrofa OX=9823 GN=EEF1A2 PE=3 SV=1		18.7895	18.7763	18.1528	25.7025	24.0844	25.2402	25.7381	25.8573	26.1268	27.6105	27.3764	27.5554	26.7585	26.2006	20.6162	28.2031	27.772	28.0558	25.2616	26.1306	25.2852	27.2992	26.9883	27.1455										+	+			Ser 100_Dig 100;Ser Pos_Dig Pos	4	1	33	10	21.4	62.945	588	0
A0A286ZW72	A0A286ZW72	tr|A0A286ZW72|A0A286ZW72_PIG 60S ribosomal protein L14 OS=Sus scrofa OX=9823 GN=RPL14 PE=3 SV=2		18.8851	19.4112	18.9762	20.3121	18.5702	17.8393	19.5259	19.619	19.9784	19.2335	19.0825	20.5428	19.2023	19.9322	18.8688	26.8477	26.7176	26.983	18.2917	19.3672	19.1223	18.5152	19.445	19.3604											+			Ser Pos_Dig Pos	7	1	3	3	5.7	23.039	211	0
A0A287A014	A0A287A014	tr|A0A287A014|A0A287A014_PIG 40S ribosomal protein S15a OS=Sus scrofa OX=9823 GN=RPS15A PE=1 SV=1		20.6276	18.3992	20.3443	23.6172	17.96	19.5748	19.4909	20.4292	19.3149	18.7642	19.7429	20.688	19.3366	20.3323	18.8839	27.7909	26.4437	27.9033	19.3269	19.2828	20.6677	19.3603	19.8644	19.6437											+			Ser Pos_Dig Pos	10	1	8	8	31	11.477	100	0
A0A287AFS2	A0A287AFS2	tr|A0A287AFS2|A0A287AFS2_PIG Albumin OS=Sus scrofa OX=9823 GN=ALB PE=1 SV=2		20.3137	18.1871	18.4482	19.0196	19.4683	18.6866	20.2132	20.2174	20.3347	18.704	19.6073	19.2966	26.9469	26.7078	26.4864	27.2133	26.8165	27.3684	18.8013	25.5328	25.4351	26.9774	27.3277	26.9895										+	+		+	Ser 100_Dig 100;Ser 1000_Dig 1000;Ser Pos_Dig Pos	12	1	50	9	28.7	56.707	494	0
A0A287AK65	A0A287AK65	tr|A0A287AK65|A0A287AK65_PIG Argininosuccinate synthase OS=Sus scrofa OX=9823 GN=ASS1 PE=1 SV=1		18.4891	19.4261	18.4228	24.9272	25.4083	24.9317	18.2234	20.1789	18.8224	25.8482	25.7034	25.631	17.7118	19.6514	19.3741	17.9569	19.7251	20.1089	19.705	18.7495	18.194	19.0602	19.7116	19.5134											+		+	Ser 1000_Dig 1000;Ser Pos_Dig Pos	13	1	10	10	28.7	42.43	376	0
A0A287APS5	A0A287APS5	tr|A0A287APS5|A0A287APS5_PIG Dolichyl-diphosphooligosaccharide--protein glycotransferase OS=Sus scrofa OX=9823 GN=STT3A PE=1 SV=1		20.8605	23.9217	17.3081	17.9647	18.2726	20.6614	19.9295	20.4521	19.5463	20.0468	20.482	19.3398	27.3204	27.0764	26.2775	26.1971	25.9647	26.4202	23.5206	23.4564	23.3882	26.7491	27.0203	26.737										+	+	+	+	Ser 100_Dig 100;Ser 1000_Dig 1000;Ser neg_Dig Neg;Ser Pos_Dig Pos	15	1	24	24	23.5	73.46	642	0
A0A287AQH8	A0A287AQH8	tr|A0A287AQH8|A0A287AQH8_PIG Protein disulfide-isomerase OS=Sus scrofa OX=9823 GN=P4HB PE=3 SV=1		20.9393	17.9395	19.5975	20.0513	17.4709	20.4928	18.4429	19.1175	19.5901	19.936	19.5424	20.5746	27.9172	27.813	27.6172	28.4788	28.5181	29.0066	25.4713	25.0702	25.4053	27.9374	28.1442	27.9595										+	+	+	+	Ser 100_Dig 100;Ser 1000_Dig 1000;Ser neg_Dig Neg;Ser Pos_Dig Pos	16	1	19	19	22.2	51.826	464	0
A0A287AX21	A0A287AX21	tr|A0A287AX21|A0A287AX21_PIG Protein disulfide-isomerase OS=Sus scrofa OX=9823 GN=PDIA2 PE=1 SV=1		18.1028	18.0776	17.8361	19.3088	19.3163	20.8238	18.3709	19.4749	19.7267	18.719	19.5289	16.8789	23.4746	24.7049	23.5539	26.4169	26.8417	27.4245	20.2594	18.9619	23.6126	24.3819	25.1208	25.2588										+	+		+	Ser 100_Dig 100;Ser 1000_Dig 1000;Ser Pos_Dig Pos	17	1	19	19	18.6	58.923	531	0
A0A287AY54	A0A287AY54	tr|A0A287AY54|A0A287AY54_PIG 60S acidic ribosomal protein P0 OS=Sus scrofa OX=9823 GN=RPLP0 PE=3 SV=2		19.5219	18.6871	18.7453	23.1411	23.2855	23.2638	18.7404	18.8817	18.2445	19.5093	20.5009	19.2375	18.0067	18.809	19.5175	19.2272	19.0769	19.4602	18.7579	19.0937	18.589	18.5087	20.3175	19.8936											+			Ser Pos_Dig Pos	18	1	6	6	25.8	27.507	256	0
A0A287AYH9	A0A287AYH9	tr|A0A287AYH9|A0A287AYH9_PIG Palmitoyl-protein thioesterase 1 OS=Sus scrofa OX=9823 GN=PPT1 PE=1 SV=2		18.7752	19.9461	19.5522	18.6038	18.798	19.8354	19.6296	18.4042	20.0392	18.2234	19.0707	18.9461	24.3695	24.8225	19.1551	18.3318	18.0876	19.7912	25.4386	25.4855	26.4806	24.005	23.9863	18.1821												+		Ser neg_Dig Neg	19	1	11	11	32.5	34.105	305	0
A0A287BD05	A0A287BD05	tr|A0A287BD05|A0A287BD05_PIG Aquaporin OS=Sus scrofa OX=9823 GN=AQP12 PE=3 SV=2		18.976	19.1984	20.4313	19.2213	18.7264	19.6197	19.1191	18.2417	18.6315	20.4079	19.7238	19.4435	27.0482	26.9865	27.4167	28.2426	29.0744	29.4396	19.8479	24.5799	24.1324	27.266	27.9102	27.66										+	+	+	+	Ser 100_Dig 100;Ser 1000_Dig 1000;Ser neg_Dig Neg;Ser Pos_Dig Pos	21	1	17	17	30.3	32.664	304	0
A0A287BD64	A0A287BD64	tr|A0A287BD64|A0A287BD64_PIG Peptidase S1 domain-containing protein OS=Sus scrofa OX=9823 GN=LOC110261434 PE=4 SV=1		19.3157	18.4775	19.8638	17.5278	20.0848	18.0797	18.8791	18.8087	18.9861	19.8352	18.8834	18.4107	23.5623	25.3733	24.3953	28.032	27.9765	28.7282	26.0318	27.7648	27.8592	25.8906	27.3577	27.4841										+	+	+	+	Ser 100_Dig 100;Ser 1000_Dig 1000;Ser neg_Dig Neg;Ser Pos_Dig Pos	22	1	21	21	47	29.259	270	0
A0A287BDF8	A0A287BDF8	tr|A0A287BDF8|A0A287BDF8_PIG Inositol-3-phosphate synthase 1 OS=Sus scrofa OX=9823 GN=ISYNA1 PE=3 SV=2		19.3441	21.5187	18.5054	25.95	25.6733	25.6208	20.2906	19.7325	18.2231	19.4689	18.6648	18.8127	18.9369	19.5387	19.9229	20.9319	19.0884	18.6304	18.3572	20.2051	17.5366	19.4042	19.3361	19.129											+			Ser Pos_Dig Pos	23	1	3	3	8.2	54.838	502	0.0064103
A0A2C9F385	A0A2C9F385	tr|A0A2C9F385|A0A2C9F385_PIG Epoxide hydrolase OS=Sus scrofa OX=9823 GN=EPHX1 PE=3 SV=1		17.3038	19.6986	18.5803	19.7145	19.7073	19.0882	18.9912	19.0704	18.1529	19.3396	18.4784	18.2394	26.3135	26.1165	17.3188	28.4517	27.9513	28.1603	17.4645	18.1472	19.6193	26.8608	26.7552	26.8826											+		+	Ser 1000_Dig 1000;Ser Pos_Dig Pos	27	1	12	12	16.2	52.193	452	0
A0A3Q1LS55	A0A3Q1LS55	tr|A0A3Q1LS55|A0A3Q1LS55_BOVIN Alpha-1-acid glycoprotein OS=Bos taurus OX=9913 GN=ORM1 PE=3 SV=1		18.5477	19.3846	18.7595	24.6721	24.9003	24.8393	20.166	24.2874	18.991	23.5746	23.4411	23.3617	19.7643	18.573	19.3361	19.7219	20.3875	20.5588	19.8601	19.7447	17.4398	18.6864	19.0884	20.0916											+		+	Ser 1000_Dig 1000;Ser Pos_Dig Pos	29	1	5	5	33.7	21.44	187	0
A0A3Q1LSX3	A0A3Q1LSX3	tr|A0A3Q1LSX3|A0A3Q1LSX3_BOVIN Hepatocyte growth factor-like protein OS=Bos taurus OX=9913 GN=MST1 PE=3 SV=1		18.0256	19.6026	20.5014	19.1815	19.0393	18.0342	19.3788	19.3106	18.9514	18.6266	19.8375	20.1475	20.2596	17.269	19.4725	19.134	17.9858	19.7522	25.9787	25.5403	25.3051	26.9555	26.3227	25.7308												+	+	Ser 1000_Dig 1000;Ser neg_Dig Neg	31	1	9	9	11.7	78.404	698	0
A0A3Q1M1Z4	A0A3Q1M1Z4	tr|A0A3Q1M1Z4|A0A3Q1M1Z4_BOVIN Ig-like domain-containing protein OS=Bos taurus OX=9913 PE=4 SV=1		19.2142	18.6605	20.133	20.7859	18.3696	20.0965	20.6296	19.8453	17.3343	20.5468	18.6364	20.0073	26.4234	25.8613	26.7461	19.556	24.4961	18.4036	20.3392	19.8153	17.6723	19.0827	20.0331	19.2674										+				Ser 100_Dig 100	32	1	5	4	41.4	13.718	128	0.0095847
A0A3Q1MNN6	A0A3Q1MNN6	tr|A0A3Q1MNN6|A0A3Q1MNN6_BOVIN Uncharacterized protein OS=Bos taurus OX=9913 GN=LOC506828 PE=3 SV=1		19.6156	19.0473	19.3676	19.3606	19.8717	19.3905	19.7383	20.2217	19.2008	18.5691	20.9123	20.3164	29.3308	29.6898	29.7381	20.5129	18.4251	19.95	26.4567	26.7074	27.0412	18.8657	18.5036	18.4032										+		+		Ser 100_Dig 100;Ser neg_Dig Neg	45	1	95	3	43.7	159.84	1430	0
A0A3Q1N3I9	A0A3Q1N3I9	tr|A0A3Q1N3I9|A0A3Q1N3I9_BOVIN Uncharacterized protein OS=Bos taurus OX=9913 PE=1 SV=1		18.6419	19.0848	19.2955	18.9764	19.8357	19.3784	18.9045	19.2143	18.6226	18.5982	20.6399	19.6641	26.7204	26.7798	27.9032	19.1484	18.6019	20.1175	26.3576	26.7038	26.5797	24.2728	24.4451	24.3211										+		+	+	Ser 100_Dig 100;Ser 1000_Dig 1000;Ser neg_Dig Neg	48	1	11	5	26.2	35.256	320	0
A0A5G2Q9S0	A0A5G2Q9S0	tr|A0A5G2Q9S0|A0A5G2Q9S0_PIG Nucleoside diphosphate kinase OS=Sus scrofa OX=9823 GN=NME2 PE=1 SV=1		19.2703	19.4185	20.3012	19.9772	20.0925	17.4218	19.7296	19.313	19.2473	20.3941	19.6742	19.0354	18.8814	18.8681	19.7671	25.7463	25.5318	26.22	19.9976	20.731	19.994	19.5399	19.2422	19.0977											+			Ser Pos_Dig Pos	61	1	3	3	9.4	43.461	404	0
A0A5G2QIP4	A0A5G2QIP4	tr|A0A5G2QIP4|A0A5G2QIP4_PIG Chymotrypsin-like elastase family member 1 OS=Sus scrofa OX=9823 GN=CELA1 PE=4 SV=1		18.4137	18.9238	19.4416	18.4772	19.276	19.5744	18.8404	19.6227	20.7468	19.6647	20.9167	19.6552	28.1969	28.2034	27.14	28.6451	28.8569	29.0892	30.434	30.5841	30.4266	28.4409	28.8219	28.4831										+	+	+	+	Ser 100_Dig 100;Ser 1000_Dig 1000;Ser neg_Dig Neg;Ser Pos_Dig Pos	63	1	24	24	43.2	27.778	257	0
A0A5G2QL09	A0A5G2QL09	tr|A0A5G2QL09|A0A5G2QL09_PIG S-adenosylmethionine synthase OS=Sus scrofa OX=9823 GN=MAT2A PE=1 SV=1		19.2808	19.0209	20.1945	23.3711	23.1686	23.2351	18.4142	17.9699	18.4791	24.9678	24.7954	24.5424	19.1136	18.9731	18.3638	18.6889	17.6247	18.5078	19.6312	20.0385	18.1154	19.4149	18.348	17.9148											+		+	Ser 1000_Dig 1000;Ser Pos_Dig Pos	65	1	3	3	10.8	39.74	362	0
A0A5G2QRU7	A0A5G2QRU7	tr|A0A5G2QRU7|A0A5G2QRU7_PIG ADP/ATP translocase OS=Sus scrofa OX=9823 GN=SLC25A6 PE=3 SV=1		19.341	20.4384	20.8528	18.7885	18.3089	18.1285	19.051	18.3337	18.8039	19.9198	18.0594	20.6485	25.5767	25.4797	24.6899	26.6619	26.6834	27.0452	23.2398	19.8047	19.7167	25.9281	26.4735	25.6072										+	+		+	Ser 100_Dig 100;Ser 1000_Dig 1000;Ser Pos_Dig Pos	67	1	16	16	33.7	31.663	288	0
A0A5G2QSB4	A0A5G2QSB4	tr|A0A5G2QSB4|A0A5G2QSB4_PIG 40S ribosomal protein S3 OS=Sus scrofa OX=9823 GN=RPS3 PE=1 SV=1		20.833	19.6879	19.1399	18.3495	18.1175	18.2798	18.9029	18.4012	18.4245	18.9003	18.8889	19.1627	19.1292	19.251	19.0934	24.2731	23.7863	24.5673	19.8411	20.7464	19.2673	18.5561	18.0952	18.8571											+			Ser Pos_Dig Pos	68	1	4	4	20.3	17.407	158	0.0094044
A0A5G2R5F8	A0A5G2R5F8	tr|A0A5G2R5F8|A0A5G2R5F8_PIG KDEL endoplasmic reticulum protein retention receptor 2 OS=Sus scrofa OX=9823 GN=KDELR2 PE=3 SV=1		18.1184	18.7982	19.8216	19.8359	19.3461	18.4691	20.9276	17.6137	18.622	19.5639	19.0928	19.718	20.1301	18.2633	19.5166	26.2274	26.3548	27.3251	19.5535	19.5626	18.2274	18.7907	26.5169	26.0166											+			Ser Pos_Dig Pos	70	1	4	4	10.3	20.723	184	0
A0A5G2R865	A0A5G2R865	tr|A0A5G2R865|A0A5G2R865_PIG Peptidylprolyl isomerase OS=Sus scrofa OX=9823 GN=FKBP11 PE=1 SV=1		18.9731	20.4681	20.5487	17.9697	20.0271	19.224	18.9364	20.4089	19.6788	19.2531	17.9918	19.6796	26.7242	19.8074	19.4848	27.8103	27.6801	28.319	19.2357	19.0512	18.5428	26.3321	26.704	26.4076											+		+	Ser 1000_Dig 1000;Ser Pos_Dig Pos	71	1	11	11	32.2	15.939	146	0
A0A5G2RAA6	A0A5G2RAA6	tr|A0A5G2RAA6|A0A5G2RAA6_PIG Deoxyribonuclease OS=Sus scrofa OX=9823 GN=DNASE1 PE=3 SV=1		19.0542	19.9736	17.9525	19.8614	19.9998	19.0947	19.2511	19.0004	19.9457	19.2815	18.9272	18.8881	26.4995	26.3653	26.2174	18.4125	18.6361	20.3433	26.0053	26.5953	26.3537	26.1238	26.5031	26.4346										+		+	+	Ser 100_Dig 100;Ser 1000_Dig 1000;Ser neg_Dig Neg	72	1	13	13	32	30.714	275	0
A0A5G2RCC2	A0A5G2RCC2	tr|A0A5G2RCC2|A0A5G2RCC2_PIG Ras homolog family member F, filopodia associated OS=Sus scrofa OX=9823 GN=RHOF PE=4 SV=1		19.9702	19.1276	21.3885	19.7512	19.1639	18.2607	18.8524	18.1964	20.3241	26.3898	26.3987	26.3405	20.1831	19.5143	18.8712	26.906	26.5252	27.1305	19.0239	19.4314	19.0401	17.3013	19.2226	19.1876											+		+	Ser 1000_Dig 1000;Ser Pos_Dig Pos	73	1	3	3	7	19.023	171	0
A4IFA5	A4IFA5	tr|A4IFA5|A4IFA5_BOVIN VASN protein OS=Bos taurus OX=9913 GN=VASN PE=2 SV=1		19.7339	27.2611	27.0866	27.4242	26.8995	27.5304	25.8437	26.8218	26.7255	26.3708	26.8398	26.7406	19.1242	19.8229	17.892	19.5103	19.1087	19.8895	20.2817	18.3537	20.6357	19.773	20.478	19.0157						biological regulation;cellular process;response to chemical stimulus;response to stimulus;response to stress	cell part;cell surface;extracellular organelle;extracellular space;intracellular membrane-bounded organelle;intracellular organelle;membrane;mitochondrion;organelle;plasma membrane;vesicle		EGF;fn3;LRR_1;LRR_8	+	+	+	+	Ser 100_Dig 100;Ser 1000_Dig 1000;Ser neg_Dig Neg;Ser Pos_Dig Pos	77	1	8	8	11.7	71.706	673	0
A5PJ69	A5PJ69	tr|A5PJ69|A5PJ69_BOVIN SERPINA10 protein OS=Bos taurus OX=9913 GN=SERPINA10 PE=2 SV=1		20.1015	19.604	18.3245	28.5162	28.5564	28.4743	20.5458	20.7268	20.7887	21.6647	21.579	22.1716	19.1396	19.3278	21.0531	18.4086	19.1783	20.0294	20.5237	19.8786	20.0629	19.627	19.4047	18.5225					endopeptidase inhibitor activity;endopeptidase regulator activity;enzyme inhibitor activity;enzyme regulator activity;peptidase inhibitor activity;peptidase regulator activity;serine-type endopeptidase inhibitor activity	biological regulation	extracellular organelle;extracellular space;organelle;vesicle		Serpin		+		+	Ser 1000_Dig 1000;Ser Pos_Dig Pos	81	1	19	19	31.2	51.988	452	0
A5PK77	A5PK77	tr|A5PK77|A5PK77_BOVIN SERPINA11 protein OS=Bos taurus OX=9913 GN=SERPINA11 PE=2 SV=1		18.6842	19.5192	20.6099	23.3142	23.3636	23.8899	20.4338	20.4227	23.2565	19.3715	22.6582	18.9862	17.4915	20.0236	20.3066	20.6177	19.8355	18.6329	18.6603	19.6032	18.8431	18.8825	17.8305	19.287					endopeptidase inhibitor activity;endopeptidase regulator activity;enzyme inhibitor activity;enzyme regulator activity;peptidase inhibitor activity;peptidase regulator activity;serine-type endopeptidase inhibitor activity	biological regulation	extracellular space		Serpin		+			Ser Pos_Dig Pos	83	1	5	5	10.4	46.843	422	0
A5PKC2	A5PKC2	tr|A5PKC2|A5PKC2_BOVIN SHBG protein OS=Bos taurus OX=9913 GN=SHBG PE=2 SV=1		18.8952	20.0982	20.9555	22.9264	23.2815	23.2991	18.9399	19.973	20.2873	20.1123	20.4545	19.4757	18.616	19.4011	19.5732	19.3407	18.7886	18.2285	18.3929	18.4842	20.5383	18.9836	19.0308	18.7525							extracellular organelle;organelle;vesicle		Laminin_G_1		+			Ser Pos_Dig Pos	84	1	3	3	11.7	43.315	401	0
A6QPQ2	A6QPQ2	sp|A6QPQ2|SPA38_BOVIN Serpin A3-8 OS=Bos taurus OX=9913 GN=SERPINA3-8 PE=2 SV=1		17.5096	22.9989	23.2723	27.2422	27.1381	26.9779	17.8176	19.9325	19.7809	18.7176	20.5217	18.6026	19.6568	18.9813	19.3303	19.2647	19.3772	19.8241	19.8845	20.0394	19.9765	17.8871	19.1368	18.8349					endopeptidase inhibitor activity;endopeptidase regulator activity;enzyme inhibitor activity;enzyme regulator activity;peptidase inhibitor activity;peptidase regulator activity;serine-type endopeptidase inhibitor activity	biological regulation	cell part;cytoplasmic membrane-bounded vesicle;extracellular space;intracellular membrane-bounded organelle;intracellular organelle;organelle;vesicle		Serpin		+			Ser Pos_Dig Pos	88	1	21	14	42.3	46.963	418	0
A7E3W2	A7E3W2	sp|A7E3W2|LG3BP_BOVIN Galectin-3-binding protein OS=Bos taurus OX=9913 GN=LGALS3BP PE=1 SV=1		19.1834	20.3568	19.0746	27.4936	27.2989	27.4337	18.4448	18.2109	18.7641	18.7755	19.427	21.1593	18.4764	20.9091	19.2191	26.1547	26.7492	27.302	19.5597	17.8225	19.9981	20.2865	18.9991	19.7206					cargo receptor activity;receptor activity;scavenger receptor activity	biological adhesion;cell adhesion;cellular process	cell part;extracellular matrix;extracellular organelle;membrane;organelle;proteinaceous extracellular matrix;vesicle		BACK;SRCR						89	1	13	13	26.8	62.126	555	0
A7YWG4;A0A287AXF3	A7YWG4	sp|A7YWG4|GGH_BOVIN Gamma-glutamyl hydrolase OS=Bos taurus OX=9913 GN=GGH PE=2 SV=1		18.5501	18.659	18.2559	26.0734	25.5217	26.1346	19.0664	19.1142	24.4819	24.4876	19.6007	20.4295	18.1319	19.3657	18.6318	23.8721	19.3264	19.0808	19.4732	19.022	18.4037	18.8491	19.438	20.4431					catalytic activity;exopeptidase activity;gamma-glutamyl-peptidase activity;hydrolase activity;omega peptidase activity;peptidase activity;peptidase activity, acting on L-amino acid peptides	amine metabolic process;cellular amino acid metabolic process;cellular ketone metabolic process;cellular metabolic process;cellular nitrogen compound metabolic process;cellular process;macromolecule metabolic process;metabolic process;nitrogen compound metabolic process;organic acid metabolic process;primary metabolic process;protein metabolic process;proteolysis;small molecule metabolic process	cell part;cytoplasmic membrane-bounded vesicle;extracellular organelle;extracellular space;intracellular membrane-bounded organelle;intracellular organelle;lysosome;nucleus;organelle;vacuole;vesicle	Folate biosynthesis	Peptidase_C26		+			Ser Pos_Dig Pos	90	2	5	5	17.6	35.683	318	0
C6L245	C6L245	tr|C6L245|C6L245_PIG Putative trypsinogen OS=Sus scrofa OX=9823 GN=try PE=1 SV=1		18.6526	19.1403	26.1011	24.1222	17.889	19.0864	18.3405	18.7102	20.1176	19.9725	19.4528	25.7997	28.7371	28.6201	27.9547	27.2337	27.3862	27.9763	28.0472	27.8805	27.8303	29.1515	29.4555	28.8937					catalytic activity;endopeptidase activity;hydrolase activity;peptidase activity;peptidase activity, acting on L-amino acid peptides;serine hydrolase activity;serine-type endopeptidase activity;serine-type peptidase activity	digestion;macromolecule metabolic process;metabolic process;multicellular organismal process;primary metabolic process;protein metabolic process;proteolysis	extracellular space	Neuroactive ligand-receptor interaction;Pancreatic secretion;Protein digestion and absorption	Trypsin	+	+	+	+	Ser 100_Dig 100;Ser 1000_Dig 1000;Ser neg_Dig Neg;Ser Pos_Dig Pos	92	1	23	19	38.9	26.177	247	0
E1BF81	E1BF81	sp|E1BF81|CBG_BOVIN Corticosteroid-binding globulin OS=Bos taurus OX=9913 GN=SERPINA6 PE=3 SV=1		18.4034	18.9894	19.217	28.616	28.5716	28.5603	18.9126	20.1044	20.4553	20.7494	21.0983	19.9587	20.665	19.3088	17.0861	19.0244	19.431	18.0608	19.7237	19.4855	20.7405	19.4155	18.7535	18.6191					binding;endopeptidase inhibitor activity;endopeptidase regulator activity;enzyme inhibitor activity;enzyme regulator activity;lipid binding;peptidase inhibitor activity;peptidase regulator activity;serine-type endopeptidase inhibitor activity;steroid binding	biological regulation;cellular metabolic process;cellular process;establishment of localization;hormone metabolic process;lipid metabolic process;metabolic process;primary metabolic process;transport	extracellular organelle;extracellular space;organelle;vesicle		Serpin		+			Ser Pos_Dig Pos	114	1	11	11	36.6	45.102	404	0
E1BH94	E1BH94	tr|E1BH94|E1BH94_BOVIN Peptidoglycan recognition protein 2 OS=Bos taurus OX=9913 GN=PGLYRP2 PE=3 SV=3		19.7081	19.508	19.1892	23.531	23.4506	23.8026	19.4684	18.9997	19.8418	20.1887	20.7075	18.8936	20.2019	19.5255	19.3605	18.9603	18.2667	19.0548	19.664	19.4489	18.1653	20.5905	19.5262	19.4247					binding;carbohydrate binding;catalytic activity;cation binding;glycosaminoglycan binding;hydrolase activity;hydrolase activity, acting on carbon-nitrogen (but not peptide) bonds;hydrolase activity, acting on carbon-nitrogen (but not peptide) bonds, in linear amides;ion binding;metal ion binding;molecular transducer activity;N-acetylmuramoyl-L-alanine amidase activity;pattern binding;pattern recog…	amine metabolic process;biological regulation;carbohydrate metabolic process;catabolic process;detection of stimulus;growth;macromolecule metabolic process;metabolic process;multi-organism process;nitrogen compound metabolic process;polysaccharide metabolic process;primary metabolic process;response to biotic stimulus;response to external stimulus;response to stimulus;response to stress	extracellular organelle;organelle;vesicle		Amidase_2		+			Ser Pos_Dig Pos	116	1	2	2	5.2	63.485	591	0
F1MC45	F1MC45	tr|F1MC45|F1MC45_BOVIN Uncharacterized protein OS=Bos taurus OX=9913 GN=LOC100336868 PE=4 SV=3		19.3486	18.922	18.1043	20.3476	18.903	19.6114	18.0397	19.5474	18.681	19.3574	18.6862	19.762	20.543	20.25	19.5202	19.57	19.6881	18.7466	28.2795	27.6849	27.1799	29.186	28.1519	28.8825					binding;carbohydrate binding;glycosaminoglycan binding;heparin binding;pattern binding;polysaccharide binding		extracellular organelle;organelle;vesicle		Sushi			+	+	Ser 1000_Dig 1000;Ser neg_Dig Neg	124	1	27	6	21.9	101.48	889	0
F1MJQ3	F1MJQ3	tr|F1MJQ3|F1MJQ3_BOVIN Alpha-amylase OS=Bos taurus OX=9913 GN=AMY2B PE=3 SV=1		19.5223	19.6172	19.5375	24.7933	24.6548	24.6449	18.4912	18.8853	18.1141	17.9277	19.2544	18.9246	18.4646	19.1546	18.9333	18.857	19.0646	20.3274	18.1787	18.2646	20.4665	20.6141	17.8613	20.4225					alpha-amylase activity;amylase activity;binding;catalytic activity;cation binding;hydrolase activity;hydrolase activity, acting on glycosyl bonds;hydrolase activity, hydrolyzing O-glycosyl compounds;ion binding	carbohydrate metabolic process;metabolic process;primary metabolic process			Alpha-amylase;Alpha-amylase_C		+			Ser Pos_Dig Pos	128	1	34	3	35.2	57.365	511	0
F1MLW7	F1MLW7	tr|F1MLW7|F1MLW7_BOVIN Ig-like domain-containing protein OS=Bos taurus OX=9913 PE=4 SV=3		20.0434	19.5553	18.3991	18.7815	18.1792	19.5326	19.9302	20.9126	18.9422	19.3801	20.2971	18.2801	28.7495	29.004	30.4664	18.1894	19.5025	19.5919	27.7547	28.4096	27.6243	26.9779	27.2088	27.2648									C1-set;V-set	+		+	+	Ser 100_Dig 100;Ser 1000_Dig 1000;Ser neg_Dig Neg	130	1	6	4	33.1	14.635	139	0
F1MLW8	F1MLW8	tr|F1MLW8|F1MLW8_BOVIN Uncharacterized protein OS=Bos taurus OX=9913 GN=LOC100847119 PE=1 SV=2		20.5938	20.2301	19.8815	19.0437	20.464	19.101	17.8579	19.7564	19.3042	22.0296	19.9924	20.7743	28.3302	28.235	29.3073	20.2694	18.7906	19.0278	27.4773	27.2437	27.2686	19.401	19.4132	19.4904									C1-set;V-set	+		+		Ser 100_Dig 100;Ser neg_Dig Neg	131	1	7	5	25.3	24.623	233	0
F1MM32	F1MM32	tr|F1MM32|F1MM32_BOVIN Sulfhydryl oxidase OS=Bos taurus OX=9913 GN=QSOX1 PE=3 SV=3		18.6154	18.8147	20.5091	20.6534	19.0099	20.3106	18.6555	19.4799	18.8753	20.2462	19.2967	19.8408	26.5143	18.6918	18.4639	18.7797	26.872	27.2808	28.1399	27.9672	28.4411	27.6776	27.1363	27.9282					catalytic activity;flavin-linked sulfhydryl oxidase activity;intramolecular oxidoreductase activity;intramolecular oxidoreductase activity, interconverting keto- and enol-groups;intramolecular oxidoreductase activity, transposing S-S bonds;isomerase activity;oxidoreductase activity;oxidoreductase activity, acting on a sulfur group of donors;oxidoreductase activity, acting on a sulfur group of don…	biological regulation;cellular homeostasis;cellular metabolic process;cellular process;homeostatic process;macromolecule metabolic process;metabolic process;primary metabolic process;protein folding;protein metabolic process	cell part;extracellular organelle;extracellular space;organelle;vesicle		Evr1_Alr;Thioredoxin			+	+	Ser 1000_Dig 1000;Ser neg_Dig Neg	132	1	17	17	23.7	67.02	608	0
F1MPD1	F1MPD1	tr|F1MPD1|F1MPD1_BOVIN Mannose receptor C type 2 OS=Bos taurus OX=9913 GN=MRC2 PE=4 SV=2		18.3668	18.5667	17.6381	26.9694	26.9943	27.1051	19.3167	20.3181	19.1458	20.3941	19.7703	19.6777	18.9035	18.6548	18.9422	19.6339	17.9551	19.9027	19.6622	20.4798	19.6365	17.9073	18.6139	18.6747						cell differentiation;cellular process;developmental process;macromolecule metabolic process;metabolic process;multicellular organismal process	cell part;membrane		fn2;Lectin_C		+			Ser Pos_Dig Pos	135	1	10	10	6.7	166.15	1479	0
F1MPE1	F1MPE1	tr|F1MPE1|F1MPE1_BOVIN CD109 molecule OS=Bos taurus OX=9913 GN=CD109 PE=3 SV=3		18.9656	18.7192	20.4582	25.8201	25.7103	25.5008	18.8872	19.0831	20.4905	25.6212	20.9799	18.1067	18.482	19.5606	18.2312	19.0336	19.95	19.7957	19.2486	18.244	19.6406	17.6092	17.2701	19.8355					endopeptidase inhibitor activity;endopeptidase regulator activity;enzyme inhibitor activity;enzyme regulator activity;peptidase inhibitor activity;peptidase regulator activity	anatomical structure development;anatomical structure formation involved in morphogenesis;biological regulation;cellular process;developmental process;molting cycle;multicellular organismal process;regulation of protein modification process;syncytium formation	cell part;cell surface;extracellular space		A2M;A2M_comp;A2M_N;A2M_N_2;A2M_recep;Thiol-ester_cl		+			Ser Pos_Dig Pos	136	1	12	11	12.3	160.96	1441	0
F1MPT5	F1MPT5	tr|F1MPT5|F1MPT5_BOVIN Uncharacterized protein OS=Bos taurus OX=9913 GN=DST PE=4 SV=3		18.3216	31.2476	31.3661	28.5068	27.8338	29.804	20.022	29.8173	30.2128	30.1743	30.2422	30.2802	20.0214	17.7863	18.5665	18.3704	19.0793	19.5209	20.1849	19.4435	19.0912	18.7895	19.6635	19.6269					binding;calcium ion binding;cation binding;ion binding;metal ion binding	biological regulation;cellular component organization;cellular process;cytoskeleton organization;organelle organization;regulation of cell cycle	cell part;cytoplasm;cytoskeleton;intracellular membrane-bounded organelle;intracellular non-membrane-bounded organelle;intracellular organelle;nucleus;organelle		CH;EF-hand_7;GAS2;Plectin;Spectrin	+	+	+	+	Ser 100_Dig 100;Ser 1000_Dig 1000;Ser neg_Dig Neg;Ser Pos_Dig Pos	137	1	7	7	2.2	418.95	3697	0
F1MZ96	F1MZ96	tr|F1MZ96|F1MZ96_BOVIN Uncharacterized protein OS=Bos taurus OX=9913 PE=1 SV=3		19.5001	19.3489	18.9933	18.3416	20.6687	18.5566	17.889	18.7449	20.265	19.9534	21.0674	19.5947	20.1164	19.5542	26.4348	19.7534	18.6922	19.3064	25.7979	25.2623	25.6414	18.6171	24.4751	20.035									C1-set;V-set			+		Ser neg_Dig Neg	144	1	4	4	17.9	26.664	240	0
F1N759	F1N759	tr|F1N759|F1N759_BOVIN Platelet-derived growth factor receptor beta OS=Bos taurus OX=9913 GN=PDGFRB PE=3 SV=2		19.3445	18.2218	18.7364	23.5773	23.0963	23.1493	22.9866	22.8294	22.8899	22.4961	18.3803	22.5653	19.3576	19.7292	20.3298	18.6294	19.5527	18.7547	19.5816	19.5806	19.4247	20.6231	19.0182	19.1947					adenyl nucleotide binding;adenyl ribonucleotide binding;ATP binding;binding;catalytic activity;kinase activity;molecular transducer activity;nucleotide binding;phosphotransferase activity, alcohol group as acceptor;platelet-derived growth factor beta-receptor activity;platelet-derived growth factor-activated receptor activity;protein kinase activity;protein tyrosine kinase activity;purine nucleot…	anatomical structure development;anatomical structure morphogenesis;biological regulation;cell motility;cellular component movement;cellular lipid metabolic process;cellular metabolic process;cellular process;developmental process;embryo development;homeostatic process;lipid metabolic process;locomotion;macromolecule metabolic process;macromolecule modification;metabolic process;nitrogen compound…	cell part;cell surface;cytoplasmic membrane-bounded vesicle;extracellular organelle;intracellular membrane-bounded organelle;intracellular organelle;organelle;vesicle	Calcium signaling pathway;Cytokine-cytokine receptor interaction;Focal adhesion;Gap junction;Glioma;MAPK signaling pathway;Melanoma;Pathways in cancer;Prostate cancer;Regulation of actin cytoskeleton	ig;I-set;Pkinase_Tyr		+	+		Ser neg_Dig Neg;Ser Pos_Dig Pos	154	1	2	2	2.8	123.55	1103	0.0092308
F1RU49	F1RU49	tr|F1RU49|F1RU49_PIG Actinin alpha 3 OS=Sus scrofa OX=9823 GN=ACTN3 PE=1 SV=3		18.6244	19.2889	18.564	25.2767	25.0077	25.1141	18.9878	18.357	19.2499	19.4768	18.3095	20.3889	20.2978	19.0546	18.0616	20.4253	17.3889	20.1418	19.3294	18.1929	18.9332	18.8347	18.5604	19.6361					binding;calcium ion binding;cation binding;ion binding;metal ion binding				CH;EFhand_Ca_insen;Spectrin		+			Ser Pos_Dig Pos	157	1	4	4	4.7	94.137	822	0
F1RW28	F1RW28	tr|F1RW28|F1RW28_PIG Hydroxysteroid 17-beta dehydrogenase 13 OS=Sus scrofa OX=9823 GN=HSD17B11 PE=1 SV=3		18.9085	19.2175	18.1026	19.0096	17.6708	17.9862	19.5382	19.0182	18.9034	19.9065	19.7648	18.0654	19.634	21.0357	19.279	27.4324	26.3767	26.5789	18.3739	20.7863	18.4498	18.9958	25.7329	25.4949					catalytic activity;oxidoreductase activity	biological regulation	cell part;lipid particle		adh_short		+			Ser Pos_Dig Pos	158	1	9	9	24.4	30.464	275	0
F1SEM2	F1SEM2	tr|F1SEM2|F1SEM2_PIG Dolichyl-diphosphooligosaccharide--protein glycosyltransferase subunit 2 OS=Sus scrofa OX=9823 GN=RPN2 PE=1 SV=4		19.971	18.6557	19.0945	19.6317	19.5731	18.4683	20.4458	19.2593	19.8351	17.6044	21.3081	19.0045	27.5472	27.591	25.9262	25.7426	25.5343	25.3603	17.7598	18.8139	19.4708	26.9557	26.406	26.6392						carbohydrate metabolic process;cellular metabolic process;cellular process;macromolecule metabolic process;macromolecule modification;metabolic process;primary metabolic process;protein glycosylation;protein metabolic process;protein modification process	cell part;macromolecular complex;protein complex		Ribophorin_II	+	+		+	Ser 100_Dig 100;Ser 1000_Dig 1000;Ser Pos_Dig Pos	162	1	7	7	11.2	70.8	645	0
F1SHM0	F1SHM0	tr|F1SHM0|F1SHM0_PIG Pyruvate kinase OS=Sus scrofa OX=9823 GN=PKM PE=1 SV=4		18.4353	20.336	19.5906	19.4961	20.3763	19.5597	19.9655	18.1633	19.0941	27.199	27.3047	27.1561	19.711	18.7055	19.926	17.9965	19.9669	17.7431	19.6772	19.3858	18.6532	20.4925	20.2227	19.0808					catalytic activity;NAD+ ADP-ribosyltransferase activity;transferase activity;transferase activity, transferring glycosyl groups;transferase activity, transferring pentosyl groups				PARP				+	Ser 1000_Dig 1000	164	1	32	3	30.3	80.25	736	0
F1SML4	F1SML4	tr|F1SML4|F1SML4_PIG Staphylococcal nuclease domain-containing protein OS=Sus scrofa OX=9823 GN=SND1 PE=1 SV=3		18.8477	19.3112	18.8923	18.9289	20.0458	19.2901	17.748	18.4941	19.604	19.5532	18.4307	18.8232	18.3517	17.6927	19.8838	24.9291	24.8131	25.1054	19.5423	19.5507	20.649	19.2799	19.6932	19.3161					catalytic activity;hydrolase activity;hydrolase activity, acting on ester bonds;nuclease activity;protein binding transcription factor activity;transcription cofactor activity;transcription factor binding transcription factor activity	biological regulation;cell differentiation;cellular process;developmental process;gene silencing;regulation of gene expression, epigenetic	cell part;extracellular organelle;intracellular membrane-bounded organelle;intracellular organelle;membrane;mitochondrion;nucleus;organelle;vesicle		SNase		+			Ser Pos_Dig Pos	166	1	3	3	4.5	100.28	897	0.0092025
F1SQT3	F1SQT3	tr|F1SQT3|F1SQT3_PIG Phosphate carrier protein, mitochondrial OS=Sus scrofa OX=9823 GN=SLC25A3 PE=1 SV=2		19.4779	19.1297	18.6578	19.9544	18.8506	19.0425	18.9898	20.3235	19.2458	18.3501	20.4248	19.3251	18.1394	18.3635	19.4426	26.0148	26.0188	26.5546	21.174	18.6452	19.3332	18.6539	18.9105	19.2871						establishment of localization;transport	cell part;extracellular organelle;membrane;organelle;vesicle		Mito_carr		+			Ser Pos_Dig Pos	167	1	7	7	13.1	39.888	360	0
F1SQW6	F1SQW6	tr|F1SQW6|F1SQW6_PIG Endoplasmic reticulum protein 27 OS=Sus scrofa OX=9823 GN=ERP27 PE=4 SV=3		19.6521	18.6006	18.6857	17.7443	19.1057	18.3458	19.472	20.7549	20.7113	20.6831	19.3329	19.1605	19.5727	25.3289	19.2608	26.0506	25.7059	25.9187	19.3529	20.262	19.8118	19.9226	19.0464	18.6927											+			Ser Pos_Dig Pos	168	1	5	5	12.9	30.524	272	0
F1SUP2	F1SUP2	tr|F1SUP2|F1SUP2_PIG Signal peptidase complex subunit 2 OS=Sus scrofa OX=9823 GN=SPCS2 PE=1 SV=4		18.1068	19.313	20.3082	18.5922	18.8832	19.0283	17.8729	19.2745	19.8793	18.496	19.9527	19.0757	27.4991	27.3366	27.3043	25.912	25.8003	26.325	26.025	19.4803	20.4241	18.7551	19.483	20.4773					catalytic activity;hydrolase activity;peptidase activity	cellular metabolic process;cellular process;macromolecule metabolic process;metabolic process;peptide metabolic process;primary metabolic process;protein maturation;protein metabolic process	cell part;macromolecular complex;protein complex		SPC25	+	+			Ser 100_Dig 100;Ser Pos_Dig Pos	169	1	2	2	3.1	31.422	287	0.0093168
F2Z4Y8	F2Z4Y8	tr|F2Z4Y8|F2Z4Y8_PIG 40S ribosomal protein S11 OS=Sus scrofa OX=9823 GN=RPS11 PE=1 SV=1		19.674	19.6266	18.2519	19.3233	19.7696	18.3623	18.8437	18.0484	18.1927	19.8058	19.6624	18.6196	18.9217	19.5273	19.6497	25.4621	25.01	25.6329	19.9101	19.1805	18.4601	19.9488	20.4076	19.1926					structural constituent of ribosome;structural molecule activity	biosynthetic process;cellular metabolic process;cellular process;macromolecule metabolic process;metabolic process;primary metabolic process;protein metabolic process;translation	cell part;extracellular organelle;macromolecular complex;membrane;organelle;ribonucleoprotein complex;small ribosomal subunit;vesicle	Ribosome	Ribosomal_S17		+			Ser Pos_Dig Pos	170	1	2	2	13.3	18.431	158	0.0092879
F2Z5K9	F2Z5K9	tr|F2Z5K9|F2Z5K9_PIG Histone domain-containing protein OS=Sus scrofa OX=9823 PE=3 SV=3		18.4279	18.7923	19.301	18.153	18.4717	18.0794	17.8537	19.1048	19.2762	18.2366	19.0774	19.9515	26.2946	26.942	25.8077	27.1092	26.5026	27.4308	18.8676	17.3986	19.6118	26.6944	27.1493	26.8011					binding;DNA binding;nucleic acid binding		cell part;extracellular organelle;intracellular membrane-bounded organelle;intracellular organelle;macromolecular complex;nucleosome;nucleus;organelle;vesicle	Systemic lupus erythematosus	Histone	+	+		+	Ser 100_Dig 100;Ser 1000_Dig 1000;Ser Pos_Dig Pos	171	1	6	6	26	14.55	123	0
F6Q2A5	F6Q2A5	tr|F6Q2A5|F6Q2A5_PIG Quinone oxidoreductase OS=Sus scrofa OX=9823 GN=CRYZ PE=3 SV=1		18.0253	20.6719	20.047	24.4812	25.4998	18.3052	20.1088	20.0627	19.777	24.4653	17.9895	24.2072	18.3253	18.7595	20.5246	26.1249	27.4353	27.599	18.641	18.7784	19.365	24.4122	25.246	25.5113															172	1	11	11	23	31.62	296	0
G3MY71;A0A3Q1MIL5;G3N148	G3MY71;A0A3Q1MIL5	tr|G3MY71|G3MY71_BOVIN Ig-like domain-containing protein OS=Bos taurus OX=9913 PE=4 SV=2;tr|A0A3Q1MIL5|A0A3Q1MIL5_BOVIN Ig-like domain-containing protein OS=Bos taurus OX=9913 PE=4 SV=1		18.8237	19.0559	16.9837	20.0952	19.7509	19.031	17.9896	19.2875	19.8899	19.244	19.1925	19.3131	29.2123	29.1467	29.7425	20.0283	18.5247	27.5398	28.9614	28.5851	28.6953	27.7612	28.2942	27.2176									V-set	+		+	+	Ser 100_Dig 100;Ser 1000_Dig 1000;Ser neg_Dig Neg	178	3	12	7	34	23.21	212	0
G3N2D7	G3N2D7	tr|G3N2D7|G3N2D7_BOVIN Ig-like domain-containing protein OS=Bos taurus OX=9913 PE=4 SV=2		20.2653	20.5599	19.5858	19.6455	21.3487	20.2235	20.1476	19.3215	19.3369	19.1666	20.4729	20.0308	28.83	29.0215	29.524	24.4234	24.0092	24.6102	28.2996	28.9738	28.7932	25.0703	25.7334	25.8055									V-set	+	+	+	+	Ser 100_Dig 100;Ser 1000_Dig 1000;Ser neg_Dig Neg;Ser Pos_Dig Pos	182	1	10	10	69	12.147	116	0
G5E5T5	G5E5T5	tr|G5E5T5|G5E5T5_BOVIN Uncharacterized protein OS=Bos taurus OX=9913 PE=1 SV=2		18.3387	20.1881	20.0297	23.7896	23.5651	23.4005	19.2567	18.6098	17.7608	18.0093	20.0077	19.9542	17.9946	18.9245	18.3687	18.9243	19.8797	20.0262	18.126	19.0093	20.081	19.7646	19.5569	21.4498									C1-set		+			Ser Pos_Dig Pos	186	1	26	1	35.4	56.043	508	0.0032258
I2E4T6	I2E4T6	tr|I2E4T6|I2E4T6_BOVIN MBL associated serine protease 2 OS=Bos taurus OX=9913 GN=MASP2 PE=2 SV=1		18.7568	21.3308	20.0764	26.2385	25.9414	26.1312	19.5089	18.8022	18.7196	23.7267	18.8719	23.5045	19.9066	17.8231	20.3014	18.9358	18.5713	20.1804	19.5752	19.6043	19.6567	19.3809	18.6004	19.5544					binding;carbohydrate binding				CUB		+			Ser Pos_Dig Pos	187	1	3	3	22.9	13.096	118	0
I3LCF8	I3LCF8	tr|I3LCF8|I3LCF8_PIG Chymotrypsin like OS=Sus scrofa OX=9823 GN=CTRL PE=4 SV=2		21.1911	20.3441	17.784	19.1872	20.3984	19.425	18.3983	17.4108	19.2783	19.4055	19.2048	19.8025	29.9883	29.4555	30.0186	30.6256	29.7812	30.6022	30.848	29.1358	30.7745	29.7318	30.0394	29.7981					catalytic activity;endopeptidase activity;hydrolase activity;peptidase activity;peptidase activity, acting on L-amino acid peptides;serine hydrolase activity;serine-type endopeptidase activity;serine-type peptidase activity				Trypsin	+	+	+	+	Ser 100_Dig 100;Ser 1000_Dig 1000;Ser neg_Dig Neg;Ser Pos_Dig Pos	188	1	23	18	46.6	28.13	264	0
I3LCP8	I3LCP8	tr|I3LCP8|I3LCP8_PIG Serpin family B member 6 OS=Sus scrofa OX=9823 GN=SERPINB6 PE=1 SV=3		20.0614	18.8717	17.7287	19.0667	18.7542	19.6754	18.6638	20.0923	19.748	18.0299	17.7702	17.6776	26.1415	26.8371	25.8018	26.132	27.3289	26.2336	17.5058	19.0656	20.3385	24.4449	25.2232	24.842					endopeptidase inhibitor activity;endopeptidase regulator activity;enzyme inhibitor activity;enzyme regulator activity;peptidase inhibitor activity;peptidase regulator activity;serine-type endopeptidase inhibitor activity	biological regulation	cell part;cytoplasm;extracellular space		Serpin	+	+		+	Ser 100_Dig 100;Ser 1000_Dig 1000;Ser Pos_Dig Pos	189	1	15	15	27.8	43.152	381	0
I3LD13	I3LD13	tr|I3LD13|I3LD13_PIG SEC61 translocon subunit alpha 1 OS=Sus scrofa OX=9823 GN=SEC61A1 PE=1 SV=2		17.1653	18.4439	19.3772	25.9285	26.0009	24.6419	19.5742	19.4974	18.6713	21.2599	20.8368	20.6919	27.6701	27.8727	26.8339	30.0093	29.5626	30.3731	24.916	24.82	24.8378	27.0967	27.4627	27.5103						establishment of localization;protein transport;transport	cell part		Plug_translocon;SecY	+	+	+	+	Ser 100_Dig 100;Ser 1000_Dig 1000;Ser neg_Dig Neg;Ser Pos_Dig Pos	190	1	35	35	38.2	52.264	476	0
I3LGD6	I3LGD6	tr|I3LGD6|I3LGD6_PIG Translocon-associated protein subunit gamma OS=Sus scrofa OX=9823 GN=SSR3 PE=1 SV=1		19.5153	19.6201	19.4321	19.8663	20.0535	19.8073	17.6418	21.1114	19.1098	17.9849	19.1449	19.0131	27.2647	26.5004	16.9417	27.2011	27.3096	27.4845	20.1368	18.3782	18.0589	27.4006	27.1242	27.5588						establishment of localization;protein targeting;protein transport;transport	cell part;macromolecular complex;protein complex;Sec61 translocon complex		TRAP-gamma		+		+	Ser 1000_Dig 1000;Ser Pos_Dig Pos	191	1	13	13	33	21.064	185	0
I3LHI7	I3LHI7	tr|I3LHI7|I3LHI7_PIG Peptidase S1 domain-containing protein OS=Sus scrofa OX=9823 GN=LOC100621820 PE=4 SV=2		17.5109	20.097	22.5172	21.405	20.4978	20.6781	23.1731	23.099	19.1472	26.1286	22.4875	20.1898	36.8746	37.7366	37.8631	36.7302	36.6918	36.8281	36.9197	37.0059	37.9526	35.3666	35.5091	35.4458					catalytic activity;endopeptidase activity;hydrolase activity;peptidase activity;peptidase activity, acting on L-amino acid peptides;serine hydrolase activity;serine-type endopeptidase activity;serine-type peptidase activity				Trypsin	+	+	+	+	Ser 100_Dig 100;Ser 1000_Dig 1000;Ser neg_Dig Neg;Ser Pos_Dig Pos	193	1	163	136	79.8	27.727	263	0
I3LJ52	I3LJ52	tr|I3LJ52|I3LJ52_PIG Peptidase S1 domain-containing protein OS=Sus scrofa OX=9823 GN=CTRB2 PE=4 SV=2		19.6638	18.416	17.7172	20.1094	18.6873	20.3271	19.3244	18.8466	18.7873	18.968	18.7276	18.4642	32.3528	32.4525	32.2577	32.005	31.466	31.8436	33.0718	33.4458	33.5867	30.8968	30.8999	31.0764					catalytic activity;endopeptidase activity;hydrolase activity;peptidase activity;peptidase activity, acting on L-amino acid peptides;serine hydrolase activity;serine-type endopeptidase activity;serine-type peptidase activity				Trypsin	+	+	+	+	Ser 100_Dig 100;Ser 1000_Dig 1000;Ser neg_Dig Neg;Ser Pos_Dig Pos	194	1	47	38	57.2	26.916	264	0
I3LQ84	I3LQ84	tr|I3LQ84|I3LQ84_PIG Collagen type VI alpha 2 chain OS=Sus scrofa OX=9823 GN=COL6A2 PE=1 SV=3		20.7599	17.5079	18.6445	23.9291	24.407	24.2125	18.2626	18.3211	18.9946	24.6466	24.4281	24.0844	19.2057	19.9934	20.3589	24.0648	18.641	19.5675	18.9375	19.6692	19.7267	18.8688	19.1932	19.6986						cellular component assembly;cellular component organization;macromolecular complex assembly;protein complex assembly	cell part;extracellular matrix;extracellular organelle;extracellular space;macromolecular complex;membrane;organelle;plasma membrane;protein complex;vesicle		Collagen;VWA				+	Ser 1000_Dig 1000	195	1	9	9	9.4	101.38	943	0
I3LTW0	I3LTW0	tr|I3LTW0|I3LTW0_PIG Transmembrane protein 97 OS=Sus scrofa OX=9823 GN=TMEM97 PE=3 SV=2		18.296	18.3383	19.5828	20.7867	24.2306	18.1486	18.9702	18.8821	19.9094	17.8809	18.1485	19.3907	29.3967	29.279	28.5363	30.9688	30.0285	30.3518	25.7907	25.8543	25.9745	29.3456	29.589	29.5						anatomical structure development;anatomical structure formation involved in morphogenesis;behavior;biological regulation;cell differentiation;cell proliferation;cellular component assembly;cellular component movement;cellular component organization;cellular localization;cellular process;cytoskeleton-dependent intracellular transport;developmental process;establishment of localization;localization…	cell part;cell projection;centrosome;cilium;extracellular organelle;Golgi apparatus;intracellular membrane-bounded organelle;intracellular non-membrane-bounded organelle;intracellular organelle;macromolecular complex;microtubule organizing center;organelle;protein complex;vesicle		IFT20	+	+	+	+	Ser 100_Dig 100;Ser 1000_Dig 1000;Ser neg_Dig Neg;Ser Pos_Dig Pos	198	1	45	45	57.1	20.905	177	0
K7GLN4	K7GLN4	tr|K7GLN4|K7GLN4_PIG Peroxiredoxin 4 OS=Sus scrofa OX=9823 GN=PRDX4 PE=1 SV=2		19.8117	19.6412	18.844	17.9066	17.8158	18.9651	17.8403	17.809	18.6601	17.8818	19.736	16.9769	18.5926	19.5711	20.4456	24.2753	24.1749	24.8166	18.5069	20.9173	20.0389	19.1683	18.3144	21.2512					antioxidant activity;catalytic activity;oxidoreductase activity				AhpC-TSA		+			Ser Pos_Dig Pos	199	1	6	6	23.2	30.722	272	0
K7GNY4	K7GNY4	tr|K7GNY4|K7GNY4_PIG 60S ribosomal protein L8 OS=Sus scrofa OX=9823 GN=RPL8 PE=1 SV=3		18.9177	20.8955	18.1487	20.0373	18.0717	19.7489	19.3088	19.5972	18.2233	19.8532	19.8386	18.8026	18.2941	19.1761	19.1824	27.479	27.2148	27.4752	19.6996	18.7253	20.3459	19.9728	19.1796	20.4477					structural constituent of ribosome;structural molecule activity	biosynthetic process;cellular metabolic process;cellular process;macromolecule metabolic process;metabolic process;primary metabolic process;protein metabolic process;translation	cell part;intracellular non-membrane-bounded organelle;intracellular organelle;macromolecular complex;organelle;ribonucleoprotein complex;ribosome		Ribosomal_L2;Ribosomal_L2_C		+			Ser Pos_Dig Pos	200	1	2	2	9.3	24.589	225	0.0092593
O77742	O77742	sp|O77742|OMD_BOVIN Osteomodulin OS=Bos taurus OX=9913 GN=OMD PE=1 SV=1		18.2372	19.9906	19.0748	26.6349	26.7274	26.325	19.9357	19.2657	20.3902	18.5378	18.9799	20.0245	19.7958	20.3806	18.8393	18.8319	20.3113	19.44	19.4678	19.4968	18.5685	19.187	20.2337	19.0835						biological adhesion;cell adhesion;cellular process	extracellular matrix;proteinaceous extracellular matrix		LRR_8;LRRNT		+			Ser Pos_Dig Pos	203	1	5	5	11.8	49.116	422	0
P01035	P01035	sp|P01035|CYTC_BOVIN Cystatin-C OS=Bos taurus OX=9913 GN=CST3 PE=1 SV=2		17.563	19.4947	24.2127	19.0852	17.245	20.3083	24.0864	24.837	24.7875	27.9955	27.9728	27.9586	17.6524	18.5177	18.8073	19.9683	19.7661	19.497	18.6115	19.3572	18.3172	17.722	20.4272	19.5429					cysteine-type endopeptidase inhibitor activity;endopeptidase inhibitor activity;endopeptidase regulator activity;enzyme inhibitor activity;enzyme regulator activity;peptidase inhibitor activity;peptidase regulator activity		extracellular region	Salivary secretion	Cystatin			+	+	Ser 1000_Dig 1000;Ser neg_Dig Neg	210	1	7	7	29.7	16.265	148	0
P01045	P01045	sp|P01045|KNG2_BOVIN Kininogen-2 OS=Bos taurus OX=9913 GN=KNG2 PE=1 SV=1		18.6118	18.0821	18.9071	26.5992	26.4389	26.1377	24.4214	19.8433	24.8807	26.4131	26.032	26.3658	18.9017	18.8794	20.4457	19.0914	18.3401	20.3574	19.4313	19.4929	20.7493	18.9194	18.9766	18.8855					cysteine-type endopeptidase inhibitor activity;endopeptidase inhibitor activity;endopeptidase regulator activity;enzyme inhibitor activity;enzyme regulator activity;peptidase inhibitor activity;peptidase regulator activity	biological regulation;circulatory system process;coagulation;multicellular organismal process;regulation of body fluid levels;response to stimulus;response to stress	extracellular space	Complement and coagulation cascades	Cystatin		+		+	Ser 1000_Dig 1000;Ser Pos_Dig Pos	212	1	37	6	32.6	68.709	619	0
P01846	P01846	sp|P01846|LAC_PIG Ig lambda chain C region OS=Sus scrofa OX=9823 PE=1 SV=1		19.6533	19.7054	19.0218	19.5585	17.8463	19.7353	20.1771	21.3894	20.5108	18.9676	19.9676	19.6158	20.9117	18.0767	19.661	25.3321	25.0697	25.1193	19.8023	19.6095	18.614	18.7602	19.1534	24.0414					antigen binding;binding				C1-set		+			Ser Pos_Dig Pos	214	1	3	3	16.2	11.003	105	0
P01965	P01965	sp|P01965|HBA_PIG Hemoglobin subunit alpha OS=Sus scrofa OX=9823 GN=HBA PE=1 SV=1		19.4335	18.7012	20.1068	17.4589	20.4656	19.3908	19.7532	17.715	18.9507	17.9126	19.8556	19.0901	26.9869	26.5676	26.1709	27.6079	27.7542	27.5402	20.4705	24.5731	25.0222	26.151	26.3829	26.5504					binding;cation binding;heme binding;ion binding;iron ion binding;metal ion binding;oxygen binding;oxygen transporter activity;substrate-specific transporter activity;tetrapyrrole binding;transition metal ion binding;transporter activity		cell part;macromolecular complex;protein complex		Globin	+	+	+	+	Ser 100_Dig 100;Ser 1000_Dig 1000;Ser neg_Dig Neg;Ser Pos_Dig Pos	216	1	34	13	60.3	15.039	141	0
P02067	P02067	sp|P02067|HBB_PIG Hemoglobin subunit beta OS=Sus scrofa OX=9823 GN=HBB PE=1 SV=3		19.8427	19.7661	19.1344	22.2157	22.2747	22.2087	18.3017	18.7145	19.761	20.3331	18.6317	19.5017	23.176	22.4158	25.7093	29.9136	28.9091	29.1637	23.5599	23.9074	24.1275	26.3024	26.4103	26.134					binding;cation binding;heme binding;ion binding;iron ion binding;metal ion binding;oxygen binding;oxygen transporter activity;substrate-specific transporter activity;tetrapyrrole binding;transition metal ion binding;transporter activity		cell part;macromolecular complex;protein complex	African trypanosomiasis;Malaria	Globin	+	+	+	+	Ser 100_Dig 100;Ser 1000_Dig 1000;Ser neg_Dig Neg;Ser Pos_Dig Pos	218	1	47	30	70.1	16.165	147	0
P02070	P02070	sp|P02070|HBB_BOVIN Hemoglobin subunit beta OS=Bos taurus OX=9913 GN=HBB PE=1 SV=1		18.1752	20.0364	17.4574	28.1613	27.857	28.1334	20.259	19.7424	24.1888	26.3761	26.3752	26.3661	19.7837	18.3877	19.8836	18.4791	18.3881	20.9733	18.3029	18.7462	19.7908	18.307	20.3572	19.0498					binding;cation binding;heme binding;ion binding;iron ion binding;metal ion binding;oxygen binding;oxygen transporter activity;substrate-specific transporter activity;tetrapyrrole binding;transition metal ion binding;transporter activity		cell part;macromolecular complex;protein complex	African trypanosomiasis;Malaria	Globin		+		+	Ser 1000_Dig 1000;Ser Pos_Dig Pos	219	1	40	14	89	15.954	145	0
P02639	P02639	sp|P02639|S10A1_BOVIN Protein S100-A1 OS=Bos taurus OX=9913 GN=S100A1 PE=1 SV=2		18.3359	19.1105	17.6827	23.541	23.8541	23.1621	19.805	19.5484	19.4104	25.0396	25.3373	25.5288	19.4973	18.0707	19.723	19.5611	20.2131	18.2619	20.5592	18.3196	18.9111	19.3437	18.6568	18.3512					binding;calcium ion binding;cation binding;ion binding;metal ion binding	biological regulation			EF-hand_1;S_100		+		+	Ser 1000_Dig 1000;Ser Pos_Dig Pos	224	1	2	2	48.9	10.518	94	0
P04416	P04416	sp|P04416|PA22_PIG Phospholipase A2, minor isoenzyme OS=Sus scrofa OX=9823 PE=1 SV=1		19.1238	19.3381	19.5099	18.7531	19.6013	19.0361	20.3093	17.7639	18.7443	18.3842	19.3892	18.9523	29.4258	29.427	29.6104	26.6162	25.6707	26.4749	29.3731	30.1378	29.8496	29.1764	30.5127	30.3212					binding;calcium ion binding;calcium-dependent phospholipase A2 activity;carboxylic ester hydrolase activity;catalytic activity;cation binding;hydrolase activity;hydrolase activity, acting on ester bonds;ion binding;lipase activity;metal ion binding;phospholipase A2 activity;phospholipase activity	alcohol metabolic process;amine metabolic process;biological regulation;biosynthetic process;catabolic process;cellular ketone metabolic process;cellular lipid metabolic process;cellular metabolic process;cellular nitrogen compound metabolic process;cellular process;immune system process;lipid metabolic process;metabolic process;multicellular organismal process;multi-organism process;nitrogen com…	cell part;cell surface;extracellular space		Phospholip_A2_1	+	+	+	+	Ser 100_Dig 100;Ser 1000_Dig 1000;Ser neg_Dig Neg;Ser Pos_Dig Pos	227	1	10	10	33.9	13.968	124	0
P08419	P08419	sp|P08419|CEL2A_PIG Chymotrypsin-like elastase family member 2A OS=Sus scrofa OX=9823 GN=CELA2A PE=1 SV=1		18.6524	18.7136	19.0337	18.9061	18.4348	20.1538	19.919	19.4383	19.4448	19.5821	19.3023	17.8795	27.0003	26.6749	26.2071	26.7343	26.3108	27.1451	28.6068	27.6434	27.5798	27.5808	27.7575	27.616					catalytic activity;endopeptidase activity;hydrolase activity;peptidase activity;peptidase activity, acting on L-amino acid peptides;serine hydrolase activity;serine-type endopeptidase activity;serine-type peptidase activity		extracellular region	Pancreatic secretion;Protein digestion and absorption	Trypsin	+	+	+	+	Ser 100_Dig 100;Ser 1000_Dig 1000;Ser neg_Dig Neg;Ser Pos_Dig Pos	231	1	11	11	27.5	28.699	269	0
P09954	P09954	sp|P09954|CBPA1_PIG Carboxypeptidase A1 OS=Sus scrofa OX=9823 GN=CPA1 PE=1 SV=2		19.7575	23.5473	19.3863	22.3171	22.0703	22.0892	20.209	18.8096	19.2602	19.468	23.9646	18.8483	27.9336	27.9954	27.0289	31.376	31.5531	31.7869	29.9117	29.6728	29.7758	28.4321	28.5025	28.2049					binding;carboxypeptidase activity;catalytic activity;cation binding;exopeptidase activity;hydrolase activity;ion binding;metal ion binding;metallocarboxypeptidase activity;metalloexopeptidase activity;metallopeptidase activity;peptidase activity;peptidase activity, acting on L-amino acid peptides;transition metal ion binding;zinc ion binding		extracellular region	Pancreatic secretion;Protein digestion and absorption	Peptidase_M14;Propep_M14	+	+	+	+	Ser 100_Dig 100;Ser 1000_Dig 1000;Ser neg_Dig Neg;Ser Pos_Dig Pos	232	1	82	82	67.1	47.235	419	0
P09955	P09955	sp|P09955|CBPB1_PIG Carboxypeptidase B OS=Sus scrofa OX=9823 GN=CPB1 PE=1 SV=5		19.1604	19.7146	17.6497	19.0352	19.5347	18.819	18.5015	20.2434	20.3719	19.7128	17.6657	18.4895	26.6812	26.3776	25.9107	28.973	28.5437	28.882	25.2245	25.275	25.147	26.4597	26.7244	26.5026					binding;carboxypeptidase activity;catalytic activity;cation binding;exopeptidase activity;hydrolase activity;ion binding;metal ion binding;metallocarboxypeptidase activity;metalloexopeptidase activity;metallopeptidase activity;peptidase activity;peptidase activity, acting on L-amino acid peptides;transition metal ion binding;zinc ion binding		extracellular region	Pancreatic secretion;Protein digestion and absorption	Peptidase_M14;Propep_M14	+	+	+	+	Ser 100_Dig 100;Ser 1000_Dig 1000;Ser neg_Dig Neg;Ser Pos_Dig Pos	233	1	45	45	55	47.381	416	0
P13605	P13605	sp|P13605|FMOD_BOVIN Fibromodulin OS=Bos taurus OX=9913 GN=FMOD PE=1 SV=2		19.1154	23.6069	18.0714	27.8907	27.9392	27.7216	19.0146	20.1856	19.3943	18.699	21.1883	21.3593	19.011	19.7887	20.5165	19.5565	18.6662	18.9923	19.9742	18.6442	19.3854	19.7596	19.9806	18.5835							extracellular matrix;extracellular space;proteinaceous extracellular matrix		LRR_1;LRR_8;LRRNT		+			Ser Pos_Dig Pos	237	1	7	7	18.1	43.037	376	0
P18902	P18902	sp|P18902|RET4_BOVIN Retinol-binding protein 4 OS=Bos taurus OX=9913 GN=RBP4 PE=1 SV=1		18.5595	19.1598	19.6305	19.5304	18.9752	18.4614	20.2149	18.7856	18.8294	17.7377	19.8736	18.9202	26.393	26.0805	27.2358	19.2724	19.9503	19.8173	25.6987	25.497	25.596	17.7868	19.5971	18.8242					binding;isoprenoid binding;lipid binding;retinal binding;retinoid binding;retinol binding;retinol transporter activity;transmembrane transporter activity;transporter activity;vitamin binding;vitamin transporter activity	alcohol metabolic process;anatomical structure development;anatomical structure formation involved in morphogenesis;anatomical structure morphogenesis;biological regulation;biosynthetic process;carbohydrate metabolic process;cellular aldehyde metabolic process;cellular lipid metabolic process;cellular metabolic process;cellular process;detection of stimulus;developmental process;homeostatic proce…	extracellular organelle;extracellular space;organelle;vesicle		Lipocalin	+		+		Ser 100_Dig 100;Ser neg_Dig Neg	241	1	6	6	27.9	21.068	183	0
P19034	P19034	sp|P19034|APOC2_BOVIN Apolipoprotein C-II OS=Bos taurus OX=9913 GN=APOC2 PE=1 SV=2		19.7281	19.598	19.8132	23.1614	23.591	22.61	23.8059	20.4547	19.6965	25.4917	25.4323	25.5229	20.494	20.4791	18.994	19.8444	18.9857	19.6745	19.0254	17.9896	19.3812	20.2711	18.9281	19.1746					enzyme activator activity;enzyme regulator activity;lipase activator activity;lipoprotein lipase activator activity	biological regulation;catabolic process;establishment of localization;lipid metabolic process;lipid transport;metabolic process;primary metabolic process;transport	macromolecular complex		Apo-CII		+		+	Ser 1000_Dig 1000;Ser Pos_Dig Pos	242	1	7	7	64.4	11.061	101	0
P19879	P19879	sp|P19879|MIME_BOVIN Mimecan OS=Bos taurus OX=9913 GN=OGN PE=1 SV=2		19.3666	18.317	20.3664	21.4181	22.1332	21.2956	17.609	20.4914	19.294	25.4061	25.2251	25.461	19.2037	19.5332	20.1219	20.2068	19.6126	19.3008	20.285	20.2923	18.9793	20.6357	19.1337	18.9598							extracellular matrix;proteinaceous extracellular matrix		LRR_1;LRR_8				+	Ser 1000_Dig 1000	244	1	5	5	17.1	34.209	299	0
P22412	P22412	sp|P22412|DPEP1_PIG Dipeptidase 1 OS=Sus scrofa OX=9823 GN=DPEP1 PE=1 SV=1		19.6845	19.2255	18.9079	18.8261	19.1165	18.3731	18.4794	19.3384	25.8493	17.7656	18.9373	19.587	19.5725	20.6891	19.9829	28.6055	28.189	28.7466	18.6688	18.2107	19.2458	24.4554	24.6484	24.6069					amine binding;amino acid binding;binding;carboxylic acid binding;caspase inhibitor activity;caspase regulator activity;catalytic activity;cation binding;cysteine-type endopeptidase inhibitor activity;dipeptidase activity;dipeptidyl-peptidase activity;endopeptidase inhibitor activity;endopeptidase regulator activity;enzyme inhibitor activity;enzyme regulator activity;exopeptidase activity;GPI anch…	amine metabolic process;biological regulation;cellular amino acid metabolic process;cellular ketone metabolic process;cellular lipid metabolic process;cellular metabolic process;cellular nitrogen compound metabolic process;cellular process;drug metabolic process;lipid metabolic process;metabolic process;nitrogen compound metabolic process;organic acid metabolic process;primary metabolic process;r…	apical part of cell;cell part;extracellular space;membrane;plasma membrane		Peptidase_M19		+		+	Ser 1000_Dig 1000;Ser Pos_Dig Pos	246	1	20	20	33.5	44.699	409	0
P26779	P26779	sp|P26779|SAP_BOVIN Prosaposin OS=Bos taurus OX=9913 GN=PSAP PE=1 SV=3		19.9307	19.641	19.0678	19.2847	17.4622	20.1374	20.8342	18.5558	20.3926	18.5654	19.2373	18.1584	19.3328	17.7742	18.4264	26.943	26.8716	27.0236	17.8313	18.6921	19.587	20.9682	19.3987	19.9432						biological regulation;cell differentiation;cellular lipid metabolic process;cellular metabolic process;cellular process;developmental process;growth;lipid metabolic process;metabolic process;primary metabolic process;response to chemical stimulus;response to stimulus	cell part;extracellular organelle;extracellular space;Golgi apparatus;intracellular membrane-bounded organelle;intracellular non-membrane-bounded organelle;intracellular organelle;lysosome;mitochondrion;nucleolus;nucleoplasm;organelle;vacuole;vesicle	Lysosome	SapA;SapB_1;SapB_2		+			Ser Pos_Dig Pos	247	1	4	3	5.9	58.051	525	0
P28839	P28839	sp|P28839|AMPL_PIG Cytosol aminopeptidase OS=Sus scrofa OX=9823 GN=LAP3 PE=1 SV=2		18.6454	18.4101	18.9992	18.9812	19.8214	18.3722	17.5125	18.8985	19.3399	18.8552	18.5277	19.803	19.4749	19.9989	18.6257	24.9708	24.9084	26.1179	19.052	19.8194	19.9163	18.6186	17.8724	18.5564					aminopeptidase activity;binding;catalytic activity;cation binding;exopeptidase activity;hydrolase activity;ion binding;metal ion binding;peptidase activity;peptidase activity, acting on L-amino acid peptides		cell part;cytoplasm				+			Ser Pos_Dig Pos	249	1	4	4	9.8	56.046	519	0
P33072	P33072	sp|P33072|LYOX_BOVIN Protein-lysine 6-oxidase OS=Bos taurus OX=9913 GN=LOX PE=1 SV=3		18.2937	19.7477	19.3551	18.3829	20.2628	18.5516	18.285	18.7692	25.9773	27.7986	27.8151	27.84	19.6256	20.0304	20.4045	18.9963	19.2696	19.4904	18.9393	18.2194	19.5763	19.4981	18.8786	18.1706					binding;catalytic activity;cation binding;copper ion binding;ion binding;metal ion binding;oxidoreductase activity;oxidoreductase activity, acting on the CH-NH2 group of donors;oxidoreductase activity, acting on the CH-NH2 group of donors, oxygen as acceptor;protein-lysine 6-oxidase activity;transition metal ion binding		extracellular space		Lysyl_oxidase				+	Ser 1000_Dig 1000	250	1	5	5	12.9	47.004	418	0
P50441	P50441	sp|P50441|GATM_PIG Glycine amidinotransferase, mitochondrial OS=Sus scrofa OX=9823 GN=GATM PE=1 SV=2		19.6277	18.8424	19.1652	19.6491	19.4399	18.8689	18.9504	17.1507	19.674	19.0158	20.0295	25.258	26.5973	26.7401	26.2645	27.8708	28.7142	27.7493	19.9271	23.1283	23.9492	26.0272	27.2792	26.1551					amidinotransferase activity;catalytic activity;glycine amidinotransferase activity;hydrolase activity;hydrolase activity, acting on carbon-nitrogen (but not peptide) bonds;hydrolase activity, acting on carbon-nitrogen (but not peptide) bonds, in linear amidines;transferase activity;transferase activity, transferring nitrogenous groups;transferase activity, transferring one-carbon groups	amine metabolic process;biosynthetic process;cellular amino acid metabolic process;cellular ketone metabolic process;cellular metabolic process;cellular nitrogen compound metabolic process;cellular process;metabolic process;nitrogen compound metabolic process;organic acid metabolic process;primary metabolic process;small molecule metabolic process	cell part;extracellular organelle;membrane;organelle;vesicle	Arginine and proline metabolism;Glycine, serine and threonine metabolism	Amidinotransf	+	+		+	Ser 100_Dig 100;Ser 1000_Dig 1000;Ser Pos_Dig Pos	254	1	20	20	23.2	48.36	423	0
P50448	P50448	sp|P50448|F12AI_BOVIN Factor XIIa inhibitor OS=Bos taurus OX=9913 PE=1 SV=1		20.2135	18.9885	18.7781	19.4298	18.8632	20.2936	18.4187	20.6508	18.7496	17.798	18.2747	19.0342	17.7597	18.6081	20.5162	20.9489	19.4042	18.0246	25.4258	26.1572	26.1452	24.5986	24.3532	24.5677					endopeptidase inhibitor activity;endopeptidase regulator activity;enzyme inhibitor activity;enzyme regulator activity;peptidase inhibitor activity;peptidase regulator activity;serine-type endopeptidase inhibitor activity	biological regulation;coagulation;multicellular organismal process;regulation of body fluid levels	extracellular space	Complement and coagulation cascades	Serpin			+	+	Ser 1000_Dig 1000;Ser neg_Dig Neg	255	1	75	4	63.9	51.723	468	0
P62802	P62802	sp|P62802|H4_PIG Histone H4 OS=Sus scrofa OX=9823 PE=1 SV=2		20.2126	17.2927	19.3562	26.414	27.3594	27.5735	18.3792	18.3609	19.1392	25.1433	24.8736	25.0282	20.3051	19.0619	18.5126	19.9623	19.1189	19.8285	20.0055	19.2622	18.4047	20.1912	19.2458	19.4267					binding;DNA binding;nucleic acid binding	biological regulation;cellular component assembly;cellular component organization;cellular macromolecular complex assembly;cellular process;chromatin organization;chromosome organization;macromolecular complex assembly;organelle organization	cell part;chromosome;extracellular organelle;intracellular non-membrane-bounded organelle;intracellular organelle;macromolecular complex;membrane;nuclear chromosome;nucleosome;organelle;vesicle	Systemic lupus erythematosus	Histone		+		+	Ser 1000_Dig 1000;Ser Pos_Dig Pos	259	1	8	8	47.6	11.367	103	0
P62833	P62833	sp|P62833|RAP1A_BOVIN Ras-related protein Rap-1A OS=Bos taurus OX=9913 GN=RAP1A PE=1 SV=1		18.1073	19.9794	18.5906	26.1181	26.6585	26.0217	23.6836	18.9416	25.1388	27.1653	26.5028	27.0402	18.7549	18.6324	20.1465	26.717	27.0194	26.5953	20.6149	26.5978	26.4134	26.2449	19.2555	26.4151					binding;catalytic activity;enzyme regulator activity;GTP binding;GTPase activity;GTPase regulator activity;guanyl nucleotide binding;guanyl ribonucleotide binding;guanyl-nucleotide exchange factor activity;hydrolase activity;hydrolase activity, acting on acid anhydrides;hydrolase activity, acting on acid anhydrides, in phosphorus-containing anhydrides;nucleoside-triphosphatase activity;nucleoside…	anatomical structure development;biological regulation;cell development;cellular process;developmental process;establishment of localization;protein transport;regulation of protein modification process;regulation of transport;response to chemical stimulus;response to stimulus;signal transduction;transport	cell part;cell projection;cytoplasm;endosome;extracellular organelle;intracellular membrane-bounded organelle;intracellular organelle;macromolecular complex;membrane;neuron projection;organelle;plasma membrane;protein complex;vesicle	Chemokine signaling pathway;Focal adhesion;Leukocyte transendothelial migration;Long-term potentiation;MAPK signaling pathway;Neurotrophin signaling pathway;Pancreatic secretion;Renal cell carcinoma	Ras						260	1	15	15	54.3	20.987	184	0
P63053	P63053	sp|P63053|RL40_PIG Ubiquitin-60S ribosomal protein L40 OS=Sus scrofa OX=9823 GN=UBA52 PE=1 SV=2		18.246	19.5991	20.7092	18.2107	19.2053	17.6693	18.5757	19.1438	19.5648	18.4963	20.2374	19.6276	30.6534	29.0729	29.9673	18.4143	19.3453	18.8151	26.2274	26.3455	26.1128	25.4264	26.3336	25.5432					structural constituent of ribosome;structural molecule activity	biosynthetic process;cellular metabolic process;cellular process;macromolecule metabolic process;metabolic process;primary metabolic process;protein metabolic process;translation	cell part;extracellular organelle;intracellular membrane-bounded organelle;intracellular organelle;macromolecular complex;membrane;nucleus;organelle;ribonucleoprotein complex;vesicle	Ribosome	Ribosomal_L40e;ubiquitin	+		+	+	Ser 100_Dig 100;Ser 1000_Dig 1000;Ser neg_Dig Neg	262	1	5	5	31.2	14.728	128	0
P80021	P80021	sp|P80021|ATPA_PIG ATP synthase subunit alpha, mitochondrial OS=Sus scrofa OX=9823 GN=ATP5F1A PE=1 SV=2		19.7907	19.2853	18.4455	19.5976	18.2988	19.2318	18.4893	19.161	19.4567	18.675	19.8745	20.083	20.0163	19.1236	17.6557	26.7327	26.3515	26.9392	18.4434	19.0497	20.6709	18.0682	18.575	19.8949					active transmembrane transporter activity;adenyl nucleotide binding;adenyl ribonucleotide binding;ATP binding;ATPase activity;ATPase activity, coupled;ATPase activity, coupled to movement of substances;ATPase activity, coupled to transmembrane movement of ions;ATPase activity, coupled to transmembrane movement of substances;binding;catalytic activity;cation transmembrane transporter activity;cati…	biological regulation;biosynthetic process;cellular metabolic process;cellular nitrogen compound metabolic process;cellular process;establishment of localization;heterocycle metabolic process;hydrogen transport;ion transport;lipid metabolic process;metabolic process;nitrogen compound metabolic process;nucleobase-containing compound metabolic process;nucleobase-containing small molecule metabolic …	cell part;extracellular organelle;macromolecular complex;membrane;organelle;plasma membrane;protein complex;proton-transporting two-sector ATPase complex;vesicle	Alzheimer's disease;Huntington's disease;Oxidative phosphorylation;Parkinson's disease	ATP-synt_ab;ATP-synt_ab_C;ATP-synt_ab_N		+			Ser Pos_Dig Pos	265	1	6	6	8.9	59.687	553	0
Q08E14;A0A5G2QPG9	Q08E14	tr|Q08E14|Q08E14_BOVIN Collagen alpha-1(III) chain OS=Bos taurus OX=9913 GN=COL3A1 PE=2 SV=1		18.7571	18.8744	18.7739	20.3502	19.0361	19.827	18.6192	18.5871	20.8264	18.7306	17.9684	19.4341	27.1141	27.3132	27.15	20.0823	20.3187	18.6035	29.6636	28.6611	28.672	24.8536	25.7849	23.7225					extracellular matrix structural constituent;structural molecule activity			Amoebiasis;ECM-receptor interaction;Focal adhesion;Protein digestion and absorption	COLFI;Collagen;VWC	+		+	+	Ser 100_Dig 100;Ser 1000_Dig 1000;Ser neg_Dig Neg	276	2	16	16	10.7	138.44	1466	0
Q09TE3	Q09TE3	tr|Q09TE3|Q09TE3_BOVIN Insulin-like growth factor binding protein acid labile subunit OS=Bos taurus OX=9913 GN=IGFALS PE=2 SV=1		19.2324	19.4561	19.4538	26.1431	26.1229	26.1088	18.8309	21.764	20.2542	18.8625	19.6796	20.5543	17.5187	17.9683	19.2064	18.9045	18.8649	20.406	19.2784	18.7747	18.1368	19.1118	19.521	18.8337									LRR_7;LRR_8;LRRNT		+			Ser Pos_Dig Pos	277	1	13	13	26.7	65.968	611	0
Q29036	Q29036	sp|Q29036|DAD1_PIG Dolichyl-diphosphooligosaccharide--protein glycosyltransferase subunit DAD1 OS=Sus scrofa OX=9823 GN=DAD1 PE=3 SV=3		19.092	18.2254	20.7632	18.9739	18.5227	19.2194	17.2967	19.6867	18.907	20.7596	19.2601	18.3837	20.0251	18.4996	19.7363	25.2983	24.9534	25.6929	18.3084	19.7855	20.2864	19.1855	19.0893	20.3815					catalytic activity;dolichyl-diphosphooligosaccharide-protein glycotransferase activity;oligosaccharyl transferase activity;transferase activity;transferase activity, transferring glycosyl groups;transferase activity, transferring hexosyl groups	anatomical structure development;biological regulation;carbohydrate metabolic process;cell death;cellular metabolic process;cellular process;death;developmental process;macromolecule metabolic process;macromolecule modification;metabolic process;primary metabolic process;protein glycosylation;protein metabolic process;protein modification process	cell part;extracellular organelle;macromolecular complex;organelle;protein complex;vesicle	N-Glycan biosynthesis;Protein processing in endoplasmic reticulum;Various types of N-glycan biosynthesis	DAD		+			Ser Pos_Dig Pos	286	1	8	8	38.9	12.511	113	0
Q29375	Q29375	sp|Q29375|RL7A_PIG 60S ribosomal protein L7a (Fragment) OS=Sus scrofa OX=9823 GN=RPL7A PE=2 SV=1		18.2135	20.0206	19.8413	20.7281	19.9423	19.1308	19.2645	19.0392	18.6643	19.4517	19.8848	18.6092	20.1232	19.435	17.6825	25.538	25.2761	25.6547	19.9892	18.4536	19.0586	18.9194	19.5074	19.5632						cellular process;ribosome biogenesis	cell part;intracellular non-membrane-bounded organelle;intracellular organelle;macromolecular complex;organelle;ribonucleoprotein complex;ribosome		Ribosomal_L7Ae		+			Ser Pos_Dig Pos	287	1	3	3	19.7	14.461	132	0
Q2KIH2	Q2KIH2	tr|Q2KIH2|Q2KIH2_BOVIN ApoN protein OS=Bos taurus OX=9913 GN=APON PE=2 SV=1		19.2339	20.0213	18.5781	28.3481	28.2715	27.8859	26.1676	20.6121	23.7076	24.6755	25.0424	25.0142	19.0875	18.7136	18.5171	28.1683	28.4137	27.6944	24.7721	24.5339	25.4688	26.2602	26.5853	26.5454							cell part;cytoplasm;extracellular space		Apolipo_F						290	1	15	15	20.9	28.535	254	0
Q2KIT0	Q2KIT0	sp|Q2KIT0|HP20_BOVIN Protein HP-20 homolog OS=Bos taurus OX=9913 PE=2 SV=1		19.5819	19.77	19.5564	21.9643	19.6744	19.4133	19.1257	20.075	18.5615	25.3978	25.3337	25.355	20.2544	19.4608	19.0526	18.8191	19.5211	19.4285	19.4708	19.2358	20.4548	19.4098	18.6753	17.9338							extracellular region		C1q;Collagen				+	Ser 1000_Dig 1000	292	1	3	3	24.6	20.646	191	0
Q35916	Q35916	sp|Q35916|COX3_PIG Cytochrome c oxidase subunit 3 OS=Sus scrofa OX=9823 GN=MT-CO3 PE=3 SV=2		20.9194	18.5946	19.9712	18.6166	18.2104	18.9195	19.7585	19.6577	19.0886	19.0255	19.2901	20.191	19.051	19.4393	19.3505	26.5583	26.0819	26.4855	19.5846	20.5662	17.8481	25.1558	26.14	25.8014					catalytic activity;cation transmembrane transporter activity;cytochrome-c oxidase activity;heme-copper terminal oxidase activity;hydrogen ion transmembrane transporter activity;inorganic cation transmembrane transporter activity;ion transmembrane transporter activity;monovalent inorganic cation transmembrane transporter activity;oxidoreductase activity;oxidoreductase activity, acting on a heme gr…	cellular component assembly;cellular component organization;cellular macromolecular complex assembly;cellular metabolic process;cellular process;cellular respiration;generation of precursor metabolites and energy;macromolecular complex assembly;metabolic process;protein complex assembly	cell part;macromolecular complex;membrane;protein complex;respiratory chain complex IV	Alzheimer's disease;Cardiac muscle contraction;Huntington's disease;Oxidative phosphorylation;Parkinson's disease	COX3		+		+	Ser 1000_Dig 1000;Ser Pos_Dig Pos	301	1	5	5	13	29.728	261	0
Q3MHN5	Q3MHN5	sp|Q3MHN5|VTDB_BOVIN Vitamin D-binding protein OS=Bos taurus OX=9913 GN=GC PE=2 SV=1		19.4453	18.2435	25.2519	25.1727	19.5095	18.4097	26.6822	18.6036	26.6812	27.7046	28.792	28.8341	27.3319	27.1757	26.2167	26.1572	25.6289	25.9611	29.1782	27.4822	27.3406	27.6753	27.7817	27.9577					binding;lipid binding;steroid binding;transmembrane transporter activity;transporter activity;vitamin binding;vitamin D binding;vitamin transporter activity		extracellular space		Serum_albumin;VitD-bind_III	+	+			Ser 100_Dig 100;Ser Pos_Dig Pos	304	1	69	6	41.6	53.341	474	0
Q3Y5Z3;Q6PP07	Q3Y5Z3	sp|Q3Y5Z3|ADIPO_BOVIN Adiponectin OS=Bos taurus OX=9913 GN=ADIPOQ PE=1 SV=1		18.9747	20.8387	19.4405	29.8551	29.5667	29.1886	18.6053	23.448	19.5516	21.9243	23.5385	21.9522	19.0668	18.4972	24.4616	19.2843	19.7996	22.7795	18.5344	19.6852	19.0989	18.5988	19.6251	19.4778					binding;carbohydrate binding;hormone activity;monosaccharide binding;protein binding;receptor binding;sialic acid binding;sugar binding	alcohol metabolic process;anatomical structure development;biological regulation;carbohydrate metabolic process;catabolic process;cell differentiation;cellular component assembly;cellular component organization;cellular ketone metabolic process;cellular lipid metabolic process;cellular localization;cellular membrane organization;cellular metabolic process;cellular process;developmental process;ho…	cell part;cell surface;endoplasmic reticulum;extracellular organelle;extracellular space;intracellular membrane-bounded organelle;intracellular organelle;organelle;vesicle	Adipocytokine signaling pathway;PPAR signaling pathway;Type II diabetes mellitus	C1q;Collagen		+		+	Ser 1000_Dig 1000;Ser Pos_Dig Pos	310	2	7	7	28.8	26.133	240	0
Q58CQ9	Q58CQ9	sp|Q58CQ9|VNN1_BOVIN Pantetheinase OS=Bos taurus OX=9913 GN=VNN1 PE=1 SV=1		19.8759	19.7096	19.0967	27.998	27.7907	27.7554	20.8469	19.5096	19.5992	20.224	18.4525	19.6843	19.3412	20.0912	19.9866	23.3351	26.3899	20.0029	18.8266	20.0397	18.833	18.4989	18.4492	19.5399					catalytic activity;hydrolase activity;hydrolase activity, acting on carbon-nitrogen (but not peptide) bonds;hydrolase activity, acting on carbon-nitrogen (but not peptide) bonds, in linear amides;pantetheine hydrolase activity	amine metabolic process;biological adhesion;biological regulation;cell adhesion;cellular amino acid metabolic process;cellular ketone metabolic process;cellular metabolic process;cellular nitrogen compound metabolic process;cellular process;cofactor metabolic process;immune system process;metabolic process;nitrogen compound metabolic process;organic acid metabolic process;primary metabolic proces…	cell part;extracellular organelle;membrane;organelle;plasma membrane;vesicle	Pantothenate and CoA biosynthesis	CN_hydrolase		+			Ser Pos_Dig Pos	314	1	9	9	20.2	56.946	510	0
Q5E946	Q5E946	sp|Q5E946|PARK7_BOVIN Parkinson disease protein 7 homolog OS=Bos taurus OX=9913 GN=PARK7 PE=2 SV=1		20.8072	18.7452	19.3325	17.1773	19.4846	19.8879	19.9502	19.1571	19.6784	24.6741	24.6863	24.7159	18.2962	19.1245	19.77	19.6525	20.0477	18.6507	18.2161	19.7654	18.3064	18.8386	20.3437	20.1224					binding;catalytic activity;cation binding;copper chaperone activity;copper ion binding;glyoxalase III activity;hydrolase activity;identical protein binding;ion binding;mercury ion binding;metal ion binding;metallochaperone activity;mRNA binding;nucleic acid binding;oxidoreductase activity;oxidoreductase activity, acting on paired donors, with incorporation or reduction of molecular oxygen;peptida…	amine transport;autophagy;behavior;biological regulation;catabolic process;cellular aldehyde metabolic process;cellular component organization;cellular homeostasis;cellular ion homeostasis;cellular ketone metabolic process;cellular metabolic process;cellular process;establishment of localization;homeostatic process;macromolecule metabolic process;macromolecule modification;metabolic process;mitoc…	cell body;cell part;cell projection;cytoplasm;cytosol;extracellular organelle;intracellular membrane-bounded organelle;intracellular organelle;macromolecular complex;membrane;mitochondrion;NADH dehydrogenase complex;neuron projection;nucleus;organelle;plasma membrane;protein complex;vesicle	Parkinson's disease	DJ-1_PfpI				+	Ser 1000_Dig 1000	317	1	3	3	14.3	20.035	189	0
Q95M17	Q95M17	sp|Q95M17|CHIA_BOVIN Acidic mammalian chitinase OS=Bos taurus OX=9913 GN=CHIA PE=1 SV=1		18.6789	17.4875	19.1611	24.8664	25.047	24.9439	19.2907	20.0754	18.4035	18.3317	18.6708	19.0298	19.5228	19.6476	18.6247	18.7312	18.2169	17.7314	18.1818	19.1016	19.9007	18.8575	17.8378	20.6033					binding;carbohydrate binding;catalytic activity;chitin binding;chitinase activity;hydrolase activity;hydrolase activity, acting on glycosyl bonds;hydrolase activity, hydrolyzing O-glycosyl compounds;pattern binding;polysaccharide binding	amine metabolic process;biological regulation;carbohydrate metabolic process;catabolic process;cell death;cellular process;death;immune system process;macromolecule metabolic process;metabolic process;multicellular organismal process;nitrogen compound metabolic process;polysaccharide metabolic process;primary metabolic process;regulation of transport	cell part;cytoplasm;extracellular space	Amino sugar and nucleotide sugar metabolism	CBM_14;Glyco_hydro_18		+			Ser Pos_Dig Pos	326	1	5	5	11.2	52.129	472	0
Q9BGI3	Q9BGI3	sp|Q9BGI3|PRDX2_BOVIN Peroxiredoxin-2 OS=Bos taurus OX=9913 GN=PRDX2 PE=2 SV=1		20.3214	20.4751	20.4969	25.5154	25.4313	25.2283	19.6179	19.093	18.5813	22.6145	22.5212	22.7313	19.2794	18.3488	18.1184	19.802	19.6884	19.0245	17.8224	20.8551	19.5737	20.3422	18.79	19.2314					antioxidant activity;catalytic activity;oxidoreductase activity;oxidoreductase activity, acting on paired donors, with incorporation or reduction of molecular oxygen;oxidoreductase activity, acting on peroxide as acceptor;peroxidase activity;peroxiredoxin activity	biological regulation;cellular metabolic process;cellular process;metabolic process;response to chemical stimulus;response to oxidative stress;response to stimulus;response to stress	cell part;cytoplasm;extracellular organelle;organelle;vesicle		1-cysPrx_C;AhpC-TSA		+		+	Ser 1000_Dig 1000;Ser Pos_Dig Pos	327	1	5	5	19.1	21.946	199	0
[truncated: 20 more columns]
